# Supplementary material for: Phylostratic Shift of Whole-Genome Duplications in Normal Mammalian Tissues towards Unicellularity Is Driven by Developmental Bivalent Genes and Reveals a Link to Cancer
Source: Int J Mol Sci. 2020 Nov 19;21(22):8759. doi: 10.3390/ijms21228759 (PMC7699474; doi:10.3390/ijms21228759)
Supplement: Supplementary file 1 [file ijms-21-08759-s001.zip]

Archive with 4 entries (4 files):
-  Supplementary Table 1_2 .xlsx
- Supplementary Table 3-4.xlsx
- Supplementary Table 5_8 .xlsx
- Supplementary Table 9_10.xlsx
