# Supplementary material for: Phylostratic Shift of Whole-Genome Duplications in Normal Mammalian Tissues towards Unicellularity Is Driven by Developmental Bivalent Genes and Reveals a Link to Cancer
Source: Int J Mol Sci. 2020 Nov 19;21(22):8759. doi: 10.3390/ijms21228759 (PMC7699474; doi:10.3390/ijms21228759)
Supplement: Supplementary file 1 [file ijms-21-08759-s001.zip › Supplementary Table 1_2 .xlsx]

## Sheet: Table 1
1580	CYP4B1	cytochrome P450 family 4 subfamily B member 1	506.22	-0.0130406	1
29958	DMGDH	dimethylglycine dehydrogenase	125.77	-0.630737	1
116285	ACSM1	acyl-CoA synthetase medium chain family member 1	35.67	-1.37761	1
440	ASNS	asparagine synthetase (glutamine-hydrolyzing)	4.95	0.0133348	1
8531	YBX3	Y-box binding protein 3	3.83	-0.384041	1
6168	RPL37A	ribosomal protein L37a	5.42	-3.03747	1
3992	FADS1	fatty acid desaturase 1	4.11	-4.56985	1
10157	AASS	aminoadipate-semialdehyde synthase	21.44	-2.32898	1
6132	RPL8	ribosomal protein L8	3.96	-3.51143	1
23479	ISCU	iron-sulfur cluster assembly enzyme	4.03	-2.02609	1
10840	ALDH1L1	aldehyde dehydrogenase 1 family member L1	7.63	-2.19172	1
5105	PCK1	phosphoenolpyruvate carboxykinase 1	15.23	-5.91757	1
55630	SLC39A4	solute carrier family 39 member 4	12.97	-0.0522803	1
383	ARG1	arginase 1	4.47	-6.26676	1
9365	KL	klotho	12.53	0.0184388	1
65985	AACS	acetoacetyl-CoA synthetase	12.5	-0.259917	1
13	AADAC	arylacetamide deacetylase	7.55	-2.60011	1
4625	MYH7	myosin heavy chain 7	10.9	-9.07	1
9104	RGN	regucalcin	10.62	-2.49093	1
6319	SCD	stearoyl-CoA desaturase	4.2	-18.2561	1
2166	FAAH	fatty acid amide hydrolase	7.79	0.0481968	1
112817	HOGA1	4-hydroxy-2-oxoglutarate aldolase 1	7.75		1
150209	AIFM3	apoptosis inducing factor mitochondria associated 3	7.13	0.023675	1
144423	GLT1D1	glycosyltransferase 1 domain containing 1	5.92	0.0187168	1
1244	ABCC2	ATP binding cassette subfamily C member 2	5.23	-0.325493	1
9619	ABCG1	ATP binding cassette subfamily G member 1	5.17	0.0414526	1
641	BLM	BLM RecQ like helicase	4.39		1
64241	ABCG8	ATP binding cassette subfamily G member 8	4.32		1
10351	ABCA8	ATP binding cassette subfamily A member 8	4.24	-0.0253495	1
8647	ABCB11	ATP binding cassette subfamily B member 11	4.22	-0.580945	1
285148	IAH1	isoamyl acetate hydrolyzing esterase 1 (putative)	3.91	-0.89589	1
55224	ETNK2	ethanolamine kinase 2	3.78	-0.36886	1
1763	DNA2	DNA replication helicase/nuclease 2	3.76	0.0221084	1
6188	RPS3	ribosomal protein S3	3.71	0.851808	1
5053	PAH	phenylalanine hydroxylase	3.7	-9.18916	1
10247	RIDA	reactive intermediate imine deaminase A homolog	1.64	-2.42373	1
27232	GNMT	glycine N-methyltransferase	3.62	-6.90211	1
5833	PCYT2	phosphate cytidylyltransferase 2, ethanolamine	3.62	-1.32608	1
56301	SLC7A10	solute carrier family 7 member 10	3.58	0.0275902	1
1158	CKM	creatine kinase, M-type	3.51	-18.7817	1
27010	TPK1	thiamin pyrophosphokinase 1	3.48	0.0255109	1
54552	GNL3L	G protein nucleolar 3 like	3.46	0.0171141	1
3265	HRAS	HRAS proto-oncogene, GTPase	3.45		1
152831	KLB	klotho beta	3.44	0.0123955	1
1727	CYB5R3	cytochrome b5 reductase 3	3.43	-2.17144	1
1938	EEF2	eukaryotic translation elongation factor 2	3.39	-2.28803	1
254428	SLC41A1	solute carrier family 41 member 1	3.38	0.178082	1
847	CAT	catalase	3.37	-7.24224	1
6506	SLC1A2	solute carrier family 1 member 2	3.35	0.0519612	1
285440	CYP4V2	cytochrome P450 family 4 subfamily V member 2	3.29		1
2646	GCKR	glucokinase regulator	3.23	-0.241425	1
50814	NSDHL	NAD(P) dependent steroid dehydrogenase-like	3.12	-0.693748	1
3417	IDH1	isocitrate dehydrogenase (NADP(+)) 1	3.11	-2.35707	1
3081	HGD	homogentisate 1,2-dioxygenase	3.1	-2.21468	1
2203	FBP1	fructose-bisphosphatase 1	3.08	-0.235549	1
48	ACO1	aconitase 1	3.07		1
2954	GSTZ1	glutathione S-transferase zeta 1	3.07	-2.82842	1
4143	MAT1A	methionine adenosyltransferase 1A	3.05	-4.99428	1
54802	TRIT1	tRNA isopentenyltransferase 1	3.05	0.00577517	1
97	ACYP1	acylphosphatase 1	3.02	0.0376326	1
55277	FGGY	FGGY carbohydrate kinase domain containing	2.99		1
2356	FPGS	folylpolyglutamate synthase	2.93	-0.0149698	1
9945	GFPT2	glutamine-fructose-6-phosphate transaminase 2	2.92	0.0322731	1
26061	HACL1	2-hydroxyacyl-CoA lyase 1	2.91	0.0171061	1
51056	LAP3	leucine aminopeptidase 3	2.9	-2.04199	1
2875	GPT	glutamic--pyruvic transaminase	2.87	-1.68835	1
23460	ABCA6	ATP binding cassette subfamily A member 6	2.86	-0.0490254	1
8993	PGLYRP1	peptidoglycan recognition protein 1	2.83	0.0279407	1
6542	SLC7A2	solute carrier family 7 member 2	4.44	-0.0568322	1
10797	MTHFD2	methylenetetrahydrofolate dehydrogenase (NADP+ dependent) 2, methenyltetrahydrofolate cyclohydrolase	2.81	0.0174843	1
85461	TANC1	tetratricopeptide repeat, ankyrin repeat and coiled-coil containing 1	2.8	0.023824	1
6565	SLC15A2	solute carrier family 15 member 2	2.77	0.0245152	1
5214	PFKP	phosphofructokinase, platelet	2.77	-0.226884	1
6342	SCP2	sterol carrier protein 2	2.75	-9.9934	1
5836	PYGL	glycogen phosphorylase L	2.73	-0.572634	1
7167	TPI1	triosephosphate isomerase 1	2.73	-2.24658	1
10057	ABCC5	ATP binding cassette subfamily C member 5	2.7	0.0430533	1
874	CBR3	carbonyl reductase 3	2.67	0.0254303	1
5209	PFKFB3	6-phosphofructo-2-kinase/fructose-2,6-biphosphatase 3	2.67	0.679451	1
89845	ABCC10	ATP binding cassette subfamily C member 10	2.65	0.0163226	1
3290	HSD11B1	hydroxysteroid 11-beta dehydrogenase 1	2.58	-5.95806	1
80347	COASY	Coenzyme A synthase	2.5	-0.544602	1
2289	FKBP5	FKBP prolyl isomerase 5	3.19	-0.135212	1
2184	FAH	fumarylacetoacetate hydrolase	2.43	1.51207	1
7296	TXNRD1	thioredoxin reductase 1	2.39	-0.0618095	1
162417	NAGS	N-acetylglutamate synthase	2.36	-0.0653014	1
2272	FHIT	fragile histidine triad diadenosine triphosphatase	5.52	0.0208714	1
8942	KYNU	kynureninase	5.12	-0.0155102	1
64757	MTARC1	mitochondrial amidoxime reducing component 1	24.24		1
3036	HAS1	hyaluronan synthase 1	5.64	0.0233456	1
79934	COQ8B	coenzyme Q8B	2.32	0.00799259	1
55258	THNSL2	threonine synthase like 2	2.54	-0.138234	1
8566	PDXK	pyridoxal kinase	2.27	-0.0405931	1
171586	ABHD3	abhydrolase domain containing 3	2.25	-0.383655	1
51380	CSAD	cysteine sulfinic acid decarboxylase	2.89	-0.811051	1
51573	GDE1	glycerophosphodiester phosphodiesterase 1	2.21	-0.204204	1
23464	GCAT	glycine C-acetyltransferase	2.15	0.0863811	1
4337	MOCS1	molybdenum cofactor synthesis 1	3.13		1
361	AQP4	aquaporin 4	4.67	0.0389693	1
288	ANK3	ankyrin 3	2.12	0.0776896	1
1307	COL16A1	collagen type XVI alpha 1 chain	3.14	0.0289916	1
7450	VWF	von Willebrand factor	4.38	-0.664563	1
7086	TKT	transketolase	2.08	-0.0447681	1
1285	COL4A3	collagen type IV alpha 3 chain	3.61		1
51375	SNX7	sorting nexin 7	2.06	0.0214613	1
50509	COL5A3	collagen type V alpha 3 chain	2.66	-0.00354115	1
706	TSPO	translocator protein	2.03	-0.835538	1
1182	CLCN3	chloride voltage-gated channel 3	3.17	0.0250398	1
1718	DHCR24	24-dehydrocholesterol reductase	2.66	-1.55311	1
3948	LDHC	lactate dehydrogenase C	1.93	0.0256889	1
144193	AMDHD1	amidohydrolase domain containing 1	1.93	-1.00356	1
125061	AFMID	arylformamidase	1.92	-0.29268	1
25996	REXO2	RNA exonuclease 2	2.44	-0.239494	1
1288	COL4A6	collagen type IV alpha 6 chain	1.79	0.0262364	1
2222	FDFT1	farnesyl-diphosphate farnesyltransferase 1	1.78	-0.411015	1
529	ATP6V1E1	ATPase H+ transporting V1 subunit E1	1.76	-0.0548178	1
22928	SEPHS2	selenophosphate synthetase 2	1.73	-0.524379	1
223	ALDH9A1	aldehyde dehydrogenase 9 family member A1	1.7	-0.468439	1
3340	NDST1	N-deacetylase and N-sulfotransferase 1	1.69	-0.113096	1
2936	GSR	glutathione-disulfide reductase	1.69	-0.273846	1
10058	ABCB6	ATP binding cassette subfamily B member 6 (Langereis blood group)	1.68	0.000635825	1
64577	ALDH8A1	aldehyde dehydrogenase 8 family member A1	1.67	-1.21629	1
91373	UAP1L1	UDP-N-acetylglucosamine pyrophosphorylase 1 like 1	1.65	0.0188495	1
2531	KDSR	3-ketodihydrosphingosine reductase	1.63		1
84879	MFSD2A	major facilitator superfamily domain containing 2A	7.13	0.0441475	1
5430	POLR2A	RNA polymerase II subunit A	1.62	0.0278185	1
65220	NADK	NAD kinase	1.6	-0.626221	1
117246	FTSJ3	FtsJ RNA 2'-O-methyltransferase 3	1.6	0.00336243	1
84656	GLYR1	glyoxylate reductase 1 homolog	1.6	-0.0192579	1
79077	DCTPP1	dCTP pyrophosphatase 1	1.58	-0.0577199	1
203054	ADCK5	aarF domain containing kinase 5	1.56		1
7357	UGCG	UDP-glucose ceramide glucosyltransferase	1.55	0.0290208	1
3295	HSD17B4	hydroxysteroid 17-beta dehydrogenase 4	1.52	-1.06801	1
26063	DECR2	2,4-dienoyl-CoA reductase 2	1.49	-1.09157	1
55661	DDX27	DEAD-box helicase 27	1.49	0.00741435	1
6553	SLC9A5	solute carrier family 9 member A5	1.48		1
285605	DTWD2	DTW domain containing 2	1.47		1
27165	GLS2	glutaminase 2	1.47	-0.189517	1
84836	ABHD14B	abhydrolase domain containing 14B	1.45	-0.318398	1
92675	DTD1	D-aminoacyl-tRNA deacylase 1	1.45		1
9058	SLC13A2	solute carrier family 13 member 2	1.44	0.0209131	1
51422	PRKAG2	protein kinase AMP-activated non-catalytic subunit gamma 2	1.43	0.0178267	1
4835	NQO2	N-ribosyldihydronicotinamide:quinone reductase 2	1.43		1
246243	RNASEH1	ribonuclease H1	1.39	0.0147613	1
80224	NUBPL	nucleotide binding protein like	1.38	0.0341424	1
8449	DHX16	DEAH-box helicase 16	1.38	0.00123689	1
5723	PSPH	phosphoserine phosphatase	1.37	0.0242781	1
4733	DRG1	developmentally regulated GTP binding protein 1	1.36	-0.0476178	1
2632	GBE1	1,4-alpha-glucan branching enzyme 1	1.36	0.0827649	1
63929	XPNPEP3	X-prolyl aminopeptidase 3	1.36		1
55621	TRMT1	tRNA methyltransferase 1	1.35	-0.0132311	1
22	ABCB7	ATP binding cassette subfamily B member 7	1.35	0.0538196	1
79651	RHBDF2	rhomboid 5 homolog 2	1.34	0.0132039	1
56897	WRNIP1	WRN helicase interacting protein 1	1.34	-0.037648	1
5688	PSMA7	proteasome 20S subunit alpha 7	1.33	-0.010369	1
7465	WEE1	WEE1 G2 checkpoint kinase	2.01	-0.103453	2
4602	MYB	MYB proto-oncogene, transcription factor	43.86	0.0579341	2
196410	METTL7B	methyltransferase like 7B	43.61	-1.25476	2
81567	TXNDC5	thioredoxin domain containing 5	4.06	-0.133969	2
7781	SLC30A3	solute carrier family 30 member 3	39.88	-0.0107089	2
54898	ELOVL2	ELOVL fatty acid elongase 2	38.33	-2.21022	2
285555	STPG2	sperm tail PG-rich repeat containing 2	35.39		2
759	CA1	carbonic anhydrase 1	35.33	0.0170882	2
478	ATP1A3	ATPase Na+/K+ transporting subunit alpha 3	28.78	-0.205026	2
414301	DDI1	DNA damage inducible 1 homolog 1	24.52		2
2998	GYS2	glycogen synthase 2	7.44	-0.093717	2
80258	EFHC2	EF-hand domain containing 2	20.36	0.0259354	2
2876	GPX1	glutathione peroxidase 1	5.47	-12.3739	2
89874	SLC25A21	solute carrier family 25 member 21	19.77	0.0211807	2
226	ALDOA	aldolase, fructose-bisphosphate A	4.2	-13.1255	2
9271	PIWIL1	piwi like RNA-mediated gene silencing 1	13.71	0.0172352	2
777	CACNA1E	calcium voltage-gated channel subunit alpha1 E	13.27	0.0253127	2
55784	MCTP2	multiple C2 and transmembrane domain containing 2	13.25		2
51308	REEP2	receptor accessory protein 2	12.86	0.0117869	2
1263	PLK3	polo like kinase 3	12.85	0.0210077	2
1528	CYB5A	cytochrome b5 type A	5.08	-3.49789	2
26002	MOXD1	monooxygenase DBH like 1	10.92	0.0264986	2
10753	CAPN9	calpain 9	10.63		2
202500	TCTE1	t-complex-associated-testis-expressed 1	10.6	0.0237227	2
165904	XIRP1	xin actin binding repeat containing 1	8.21	-2.31756	2
23498	HAAO	3-hydroxyanthranilate 3,4-dioxygenase	5.92	-1.54521	2
144455	E2F7	E2F transcription factor 7	8.23	-0.256544	2
79817	MOB3B	MOB kinase activator 3B	7.69	0.00323122	2
92815	H2AW	H2A.W histone	7.25		2
58515	SELENOK	selenoprotein K	1.62	0.0225439	2
30845	EHD3	EH domain containing 3	6.65	-0.0800633	2
83853	ROPN1L	rhophilin associated tail protein 1 like	6.42	0.0249381	2
348093	RBPMS2	RNA binding protein, mRNA processing factor 2	5.88	-0.205841	2
85455	DISP2	dispatched RND transporter family member 2	5.81	0.0220374	2
5002	SLC22A18	solute carrier family 22 member 18	5.67	-0.0854213	2
91452	ACBD5	acyl-CoA binding domain containing 5	2.29		2
64798	DEPTOR	DEP domain containing MTOR interacting protein	2.34	-0.648821	2
128153	SPATA17	spermatogenesis associated 17	5.44	0.0242997	2
115948	CCDC151	coiled-coil domain containing 151	5.14	0.0256785	2
84823	LMNB2	lamin B2	2.34	0.0214945	2
123688	HYKK	hydroxylysine kinase	4.88		2
51	ACOX1	acyl-CoA oxidase 1	4.88	-4.02548	2
261729	STEAP2	STEAP2 metalloreductase	4.86	0.0248164	2
253512	SLC25A30	solute carrier family 25 member 30	4.79	-0.0073861	2
9742	IFT140	intraflagellar transport 140	2.14		2
166929	SGMS2	sphingomyelin synthase 2	4.66	-0.144811	2
6513	SLC2A1	solute carrier family 2 member 1	4.65	-0.0170861	2
26249	KLHL3	kelch like family member 3	4.63		2
10858	CYP46A1	cytochrome P450 family 46 subfamily A member 1	4.57	0.0183469	2
55213	RCBTB1	RCC1 and BTB domain containing protein 1	4.56		2
56603	CYP26B1	cytochrome P450 family 26 subfamily B member 1	4.56	0.0183065	2
11201	POLI	DNA polymerase iota	2.08	0.0235472	2
91147	TMEM67	transmembrane protein 67	4.43	0.0209845	2
90993	CREB3L1	cAMP responsive element binding protein 3 like 1	4.41	-0.181188	2
94005	PIGS	phosphatidylinositol glycan anchor biosynthesis class S	2.1		2
54947	LPCAT2	lysophosphatidylcholine acyltransferase 2	4.35	0.0241283	2
115123	MARCHF3	membrane associated ring-CH-type finger 3	4.34		2
146691	TOM1L2	target of myb1 like 2 membrane trafficking protein	4.16	0.0110346	2
6508	SLC4A3	solute carrier family 4 member 3	4.15	-0.721443	2
10650	PRELID3A	PRELI domain containing 3A	4.12	0.0250062	2
152518	NFXL1	nuclear transcription factor, X-box binding like 1	4.12		2
23541	SEC14L2	SEC14 like lipid binding 2	4.1	-0.181165	2
23154	NCDN	neurochondrin	4.02	0.00320123	2
59342	SCPEP1	serine carboxypeptidase 1	3.97	-0.206898	2
91319	DERL3	derlin 3	3.85		2
1036	CDO1	cysteine dioxygenase type 1	3.77	-5.86901	2
51002	TPRKB	TP53RK binding protein	3.76	-0.13546	2
23729	SHPK	sedoheptulokinase	3.73	-0.00616237	2
26509	MYOF	myoferlin	3.65	0.0353038	2
78991	PCYOX1L	prenylcysteine oxidase 1 like	3.64	0.0198448	2
115811	IQCD	IQ motif containing D	2.08		2
4035	LRP1	LDL receptor related protein 1	3.53	-1.24796	2
4851	NOTCH1	notch receptor 1	3.44	0.0701818	2
55325	UFSP2	UFM1 specific peptidase 2	3.41	-0.0628931	2
23259	DDHD2	DDHD domain containing 2	3.41	0.0199057	2
7188	TRAF5	TNF receptor associated factor 5	3.4	-6.48527	2
84617	TUBB6	tubulin beta 6 class V	3.37	-0.508136	2
23012	STK38L	serine/threonine kinase 38 like	3.36	0.0239167	2
9159	PCSK7	proprotein convertase subtilisin/kexin type 7	3.34	0.00179116	2
1107	CHD3	chromodomain helicase DNA binding protein 3	3.34	0.00474735	2
4294	MAP3K10	mitogen-activated protein kinase kinase kinase 10	3.29	0.0098001	2
9146	HGS	hepatocyte growth factor-regulated tyrosine kinase substrate	3.29	-0.281672	2
27154	BRPF3	bromodomain and PHD finger containing 3	3.28		2
23510	KCTD2	potassium channel tetramerization domain containing 2	3.27	0.0447505	2
8729	GBF1	golgi brefeldin A resistant guanine nucleotide exchange factor 1	3.23	0.0197333	2
728661	SLC35E2B	solute carrier family 35 member E2B	3.21		2
25911	DPCD	deleted in primary ciliary dyskinesia homolog (mouse)	2.09		2
2030	SLC29A1	solute carrier family 29 member 1 (Augustine blood group)	3.19	-0.132656	2
4282	MIF	macrophage migration inhibitory factor	3.18	-2.97465	2
158787	RIBC1	RIB43A domain with coiled-coils 1	3.14		2
11034	DSTN	destrin, actin depolymerizing factor	2.1	-1.84062	2
116236	ABHD15	abhydrolase domain containing 15	2.15	-0.153541	2
114789	SLC25A25	solute carrier family 25 member 25	3.13	-0.464566	2
29957	SLC25A24	solute carrier family 25 member 24	1.74	0.0239868	2
84138	SLC7A6OS	solute carrier family 7 member 6 opposite strand	3.11	0.0132948	2
83540	NUF2	NUF2 component of NDC80 kinetochore complex	3.07	0.0266114	2
3306	HSPA2	heat shock protein family A (Hsp70) member 2	3.05	0.00541518	2
6853	SYN1	synapsin I	3.04	0.092965	2
10560	SLC19A2	solute carrier family 19 member 2	3.03	-0.0563744	2
4140	MARK3	microtubule affinity regulating kinase 3	2.99	0.0353896	2
4881	NPR1	natriuretic peptide receptor 1	2.97	-0.00361247	2
29095	ORMDL2	ORMDL sphingolipid biosynthesis regulator 2	2.96	0.0810581	2
79659	DYNC2H1	dynein cytoplasmic 2 heavy chain 1	2.94	0.0241122	2
60	ACTB	actin beta	2.94	-2.19718	2
9973	CCS	copper chaperone for superoxide dismutase	2.94	0.297335	2
9415	FADS2	fatty acid desaturase 2	2.27	-2.21815	2
56605	ERO1B	endoplasmic reticulum oxidoreductase 1 beta	2.9	0.0232031	2
23659	PLA2G15	phospholipase A2 group XV	2.89	-0.103814	2
54093	SETD4	SET domain containing 4	2.24	0.0161883	2
10857	PGRMC1	progesterone receptor membrane component 1	2.28	-5.16032	2
5340	PLG	plasminogen	2.81	-2.04598	2
80024	SLC8B1	solute carrier family 8 member B1	2.81	-0.0212365	2
200576	PIKFYVE	phosphoinositide kinase, FYVE-type zinc finger containing	2.81	0.0191749	2
10533	ATG7	autophagy related 7	2.8		2
112399	EGLN3	egl-9 family hypoxia inducible factor 3	2.79	0.0352833	2
2780	GNAT2	G protein subunit alpha transducin 2	2.74	0.0251768	2
6790	AURKA	aurora kinase A	2.71	0.024678	2
51606	ATP6V1H	ATPase H+ transporting V1 subunit H	2.7		2
57636	ARHGAP23	Rho GTPase activating protein 23	2.69	0.00161032	2
283726	SAXO2	stabilizer of axonemal microtubules 2	2.69		2
54414	SIAE	sialic acid acetylesterase	2.68	0.0175326	2
53373	TPCN1	two pore segment channel 1	2.67	-0.373392	2
83850	ESYT3	extended synaptotagmin 3	1.95	0.0198903	2
23396	PIP5K1C	phosphatidylinositol-4-phosphate 5-kinase type 1 gamma	2.04	-0.100676	2
1593	CYP27A1	cytochrome P450 family 27 subfamily A member 1	2.66	-3.65259	2
6812	STXBP1	syntaxin binding protein 1	2.63	-0.0336849	2
54557	SGTB	small glutamine rich tetratricopeptide repeat containing beta	2.62	0.025203	2
83959	SLC4A11	solute carrier family 4 member 11	2.61		2
3299	HSF4	heat shock transcription factor 4	2.57		2
8208	CHAF1B	chromatin assembly factor 1 subunit B	2.2	0.0256836	2
7291	TWIST1	twist family bHLH transcription factor 1	2.53	0.019646	2
6713	SQLE	squalene epoxidase	2.52	-0.0131174	2
11156	PTP4A3	protein tyrosine phosphatase 4A3	2.5	-0.809504	2
5768	QSOX1	quiescin sulfhydryl oxidase 1	2.49	-0.641172	2
57568	SIPA1L2	signal induced proliferation associated 1 like 2	1.84	0.0276854	2
84206	MEX3B	mex-3 RNA binding family member B	2.3	0.0282838	2
374882	TMEM205	transmembrane protein 205	2.28	-0.571509	2
23093	TTLL5	tubulin tyrosine ligase like 5	2.25	0.0247365	2
80325	ABTB1	ankyrin repeat and BTB domain containing 1	2.24	0.00607052	2
55604	CARMIL1	capping protein regulator and myosin 1 linker 1	2.19	0.00826568	2
25825	BACE2	beta-secretase 2	2.15	0.0213359	2
23233	EXOC6B	exocyst complex component 6B	2.12	0.0237011	2
55679	LIMS2	LIM zinc finger domain containing 2	2.09	-0.579035	2
23247	KIAA0556	KIAA0556	2.02	0.0162708	2
10787	NCKAP1	NCK associated protein 1	2.01	-0.0237056	2
79956	ERMP1	endoplasmic reticulum metallopeptidase 1	2	-0.00592299	2
55605	KIF21A	kinesin family member 21A	1.99	-0.00529501	2
375033	PEAR1	platelet endothelial aggregation receptor 1	1.98	0.0255502	2
5286	PIK3C2A	phosphatidylinositol-4-phosphate 3-kinase catalytic subunit type 2 alpha	1.97	0.0182083	2
84058	WDR54	WD repeat domain 54	1.95	0.0210023	2
90506	LRRC46	leucine rich repeat containing 46	1.92	0.0253183	2
138050	HGSNAT	heparan-alpha-glucosaminide N-acetyltransferase	1.91	-0.191674	2
84446	BRSK1	BR serine/threonine kinase 1	1.9	0.0256889	2
84803	GPAT3	glycerol-3-phosphate acyltransferase 3	1.9	-0.00565061	2
9175	MAP3K13	mitogen-activated protein kinase kinase kinase 13	1.88	0.024864	2
6715	SRD5A1	steroid 5 alpha-reductase 1	1.88		2
377841	ENTPD8	ectonucleoside triphosphate diphosphohydrolase 8	1.87		2
9179	AP4M1	adaptor related protein complex 4 subunit mu 1	1.86	0.0261065	2
677	ZFP36L1	ZFP36 ring finger protein like 1	1.85	-0.0797417	2
79767	ELMO3	engulfment and cell motility 3	1.85	0.0362637	2
57654	UVSSA	UV stimulated scaffold protein A	1.85	0.0249901	2
25829	TMEM184B	transmembrane protein 184B	1.84	-0.0448035	2
2937	GSS	glutathione synthetase	1.84	-0.0582547	2
114881	OSBPL7	oxysterol binding protein like 7	1.83	0.0156414	2
1512	CTSH	cathepsin H	1.83	-0.853196	2
27147	DENND2A	DENN domain containing 2A	1.83	0.0211885	2
4643	MYO1E	myosin IE	1.82	-0.0201539	2
57446	NDRG3	NDRG family member 3	1.82	-0.00413701	2
1797	DXO	decapping exoribonuclease	1.81	-0.0438535	2
3101	HK3	hexokinase 3	1.8		2
9197	SLC33A1	solute carrier family 33 member 1	1.8	-0.153407	2
7528	YY1	YY1 transcription factor	1.8	-0.0512025	2
8615	USO1	USO1 vesicle transport factor	1.77	0.0244078	2
6654	SOS1	SOS Ras/Rac guanine nucleotide exchange factor 1	1.76	0.0240694	2
55741	EDEM2	ER degradation enhancing alpha-mannosidase like protein 2	1.75	0.0687682	2
4801	NFYB	nuclear transcription factor Y subunit beta	1.75	-0.0181419	2
64943	NT5DC2	5'-nucleotidase domain containing 2	1.75		2
29957	SLC25A24	solute carrier family 25 member 24	1.74	0.0239868	2
2664	GDI1	GDP dissociation inhibitor 1	1.74	-0.104737	2
7325	UBE2E2	ubiquitin conjugating enzyme E2 E2	1.74	-0.0169044	2
55280	CWF19L1	CWF19 like cell cycle control factor 1	1.72	0.0244089	2
3014	H2AX	H2A.X variant histone	1.72	0.00546516	2
57130	ATP13A1	ATPase 13A1	1.71	0.0600151	2
64768	IPPK	inositol-pentakisphosphate 2-kinase	1.71	0.0199309	2
84153	RNASEH2C	ribonuclease H2 subunit C	1.7		2
22818	COPZ1	COPI coat complex subunit zeta 1	1.7	-0.113093	2
29911	HOOK2	hook microtubule tethering protein 2	1.7	0.0173886	2
89782	LMLN	leishmanolysin like peptidase	1.7	0.0243824	2
10260	DENND4A	DENN domain containing 4A	1.7	0.0154813	2
5595	MAPK3	mitogen-activated protein kinase 3	1.69	-0.160306	2
137492	VPS37A	VPS37A subunit of ESCRT-I	1.68	-0.00649003	2
5714	PSMD8	proteasome 26S subunit, non-ATPase 8	1.68	-1.07505	2
5905	RANGAP1	Ran GTPase activating protein 1	1.66	-0.023571	2
5291	PIK3CB	phosphatidylinositol-4,5-bisphosphate 3-kinase catalytic subunit beta	1.66	0.025545	2
10134	BCAP31	B cell receptor associated protein 31	1.66	-0.359564	2
5422	POLA1	DNA polymerase alpha 1, catalytic subunit	1.65	0.0285713	2
30061	SLC40A1	solute carrier family 40 member 1	1.65	-0.993065	2
4215	MAP3K3	mitogen-activated protein kinase kinase kinase 3	1.65	-0.049782	2
6328	SCN3A	sodium voltage-gated channel alpha subunit 3	1.65	0.0228885	2
163	AP2B1	adaptor related protein complex 2 subunit beta 1	1.64	0.00872228	2
5205	ATP8B1	ATPase phospholipid transporting 8B1	1.63		2
780776	TVP23A	trans-golgi network vesicle protein 23 homolog A	1.63		2
54956	PARP16	poly(ADP-ribose) polymerase family member 16	1.63	0.0180871	2
30000	TNPO2	transportin 2	1.62	-0.0776714	2
7846	TUBA1A	tubulin alpha 1a	1.62		2
5605	MAP2K2	mitogen-activated protein kinase kinase 2	1.62	-0.0656453	2
10594	PRPF8	pre-mRNA processing factor 8	1.62	-0.0427116	2
10314	LANCL1	LanC like 1	1.61	0.0159199	2
9961	MVP	major vault protein	1.61	-0.0198521	2
9577	BABAM2	BRISC and BRCA1 A complex member 2	1.61	-0.0135421	2
80335	WDR82	WD repeat domain 82	1.61	-0.0338626	2
25766	PRPF40B	pre-mRNA processing factor 40 homolog B	1.61	-0.00636003	2
133015	PACRGL	parkin coregulated like	1.61		2
5152	PDE9A	phosphodiesterase 9A	1.6		2
7468	NSD2	nuclear receptor binding SET domain protein 2	1.6	0.0163782	2
23293	SMG6	SMG6 nonsense mediated mRNA decay factor	1.59	0.0285121	2
10785	WDR4	WD repeat domain 4	1.59	0.0256094	2
55656	INTS8	integrator complex subunit 8	1.59	0.0179947	2
79631	EFL1	elongation factor like GTPase 1	1.59	0.0197725	2
377	ARF3	ADP ribosylation factor 3	1.58	-0.0740091	2
144404	TMEM120B	transmembrane protein 120B	1.58	0.800423	2
338657	CCDC84	coiled-coil domain containing 84	1.58		2
50808	AK3	adenylate kinase 3	1.57	-0.574808	2
23383	MAU2	MAU2 sister chromatid cohesion factor	1.57	0.0440121	2
5980	REV3L	REV3 like, DNA directed polymerase zeta catalytic subunit	1.56	0.0412248	2
124583	CANT1	calcium activated nucleotidase 1	1.56	-0.0441256	2
7094	TLN1	talin 1	1.56	-0.061071	2
51506	UFC1	ubiquitin-fold modifier conjugating enzyme 1	1.56	-0.109292	2
8819	SAP30	Sin3A associated protein 30	1.56	0.0345674	2
64429	ZDHHC6	zinc finger DHHC-type containing 6	1.55	0.00704781	2
51715	RAB23	RAB23, member RAS oncogene family	1.55	-0.000728103	2
5137	PDE1C	phosphodiesterase 1C	1.54	0.0260953	2
83852	SETDB2	SET domain bifurcated histone lysine methyltransferase 2	1.53		2
160518	DENND5B	DENN domain containing 5B	1.53	0.0214949	2
55743	CHFR	checkpoint with forkhead and ring finger domains	1.52	0.0256582	2
10987	COPS5	COP9 signalosome subunit 5	1.52	-0.0407662	2
4591	TRIM37	tripartite motif containing 37	1.52	0.0201698	2
56061	UBFD1	ubiquitin family domain containing 1	1.52	0.013823	2
2585	GALK2	galactokinase 2	1.52	0.0158445	2
5810	RAD1	RAD1 checkpoint DNA exonuclease	1.52	0.0262834	2
23080	AVL9	AVL9 cell migration associated	1.52	0.025308	2
9929	JOSD1	Josephin domain containing 1	1.51		2
23524	SRRM2	serine/arginine repetitive matrix 2	1.51	-0.00441053	2
22848	AAK1	AP2 associated kinase 1	1.51	0.042815	2
1663	DDX11	DEAD/H-box helicase 11	1.51	0.00678953	2
8846	ALKBH1	alkB homolog 1, histone H2A dioxygenase	1.51	-0.0176556	2
93624	TADA2B	transcriptional adaptor 2B	1.51	0.0172542	2
5906	RAP1A	RAP1A, member of RAS oncogene family	1.5	0.216314	2
5298	PI4KB	phosphatidylinositol 4-kinase beta	1.5	0.00729969	2
5875	RABGGTA	Rab geranylgeranyltransferase subunit alpha	1.49	-0.0345996	2
79819	WDR78	WD repeat domain 78	1.49		2
55756	INTS9	integrator complex subunit 9	1.48	0.0266133	2
64689	GORASP1	golgi reassembly stacking protein 1	1.48	0.0216292	2
5195	PEX14	peroxisomal biogenesis factor 14	1.48	0.0116809	2
114803	MYSM1	Myb like, SWIRM and MPN domains 1	1.47	0.0233506	2
824	CAPN2	calpain 2	1.47	0.0566753	2
5830	PEX5	peroxisomal biogenesis factor 5	1.47	-0.276913	2
27158	NDOR1	NADPH dependent diflavin oxidoreductase 1	1.47	0.00867058	2
128866	CHMP4B	charged multivesicular body protein 4B	1.47	-0.182072	2
23476	BRD4	bromodomain containing 4	1.47	0.0585847	2
114879	OSBPL5	oxysterol binding protein like 5	1.46	0.026162	2
57192	MCOLN1	mucolipin 1	1.46	-0.0365756	2
159195	USP54	ubiquitin specific peptidase 54	1.46	0.0246791	2
9325	TRIP4	thyroid hormone receptor interactor 4	1.46	0.02393	2
124808	CCDC43	coiled-coil domain containing 43	1.45	0.0185375	2
201562	HACD2	3-hydroxyacyl-CoA dehydratase 2	1.45	-0.261273	2
114823	LENG8	leukocyte receptor cluster member 8	1.45	0.0616634	2
90850	ZNF598	zinc finger protein 598	1.45	-0.22585	2
26100	WIPI2	WD repeat domain, phosphoinositide interacting 2	1.44	0.111794	2
23463	ICMT	isoprenylcysteine carboxyl methyltransferase	1.44	0.0125942	2
90441	ZNF622	zinc finger protein 622	1.44	0.0460119	2
8880	FUBP1	far upstream element binding protein 1	1.44	0.0243974	2
5189	PEX1	peroxisomal biogenesis factor 1	1.44		2
23523	CABIN1	calcineurin binding protein 1	1.43	-0.0288508	2
5681	PSKH1	protein serine kinase H1	1.43	0.0130856	2
10749	KIF1C	kinesin family member 1C	1.43	-0.154707	2
84262	PSMG3	proteasome assembly chaperone 3	1.43	0.00147799	2
11100	HNRNPUL1	heterogeneous nuclear ribonucleoprotein U like 1	1.42	0.0470442	2
9319	TRIP13	thyroid hormone receptor interactor 13	1.42	0.020326	2
11266	DUSP12	dual specificity phosphatase 12	1.42	0.0210512	2
6878	TAF6	TATA-box binding protein associated factor 6	1.41	-0.116206	2
254065	BRWD3	bromodomain and WD repeat domain containing 3	1.41	0.0257242	2
1453	CSNK1D	casein kinase 1 delta	1.41	-0.0783104	2
5860	QDPR	quinoid dihydropteridine reductase	1.41	-0.763004	2
5049	PAFAH1B2	platelet activating factor acetylhydrolase 1b catalytic subunit 2	1.4	0.0296632	2
6272	SORT1	sortilin 1	1.4	0.0349462	2
9988	DMTF1	cyclin D binding myb like transcription factor 1	1.39	0.0187935	2
55571	CNOT11	CCR4-NOT transcription complex subunit 11	1.39		2
23016	EXOSC7	exosome component 7	1.39	-0.0374803	2
10121	ACTR1A	actin related protein 1A	1.38	-0.0795242	2
9158	FIBP	FGF1 intracellular binding protein	1.37	-0.238525	2
463	ZFHX3	zinc finger homeobox 3	1.37	0.0239824	2
79621	RNASEH2B	ribonuclease H2 subunit B	1.37		2
81669	CCNL2	cyclin L2	1.36	0.0803424	2
5281	PIGF	phosphatidylinositol glycan anchor biosynthesis class F	1.36	0.0202258	2
2671	GFER	growth factor, augmenter of liver regeneration	1.36	0.029093	2
84320	ACBD6	acyl-CoA binding domain containing 6	1.36	0.00657847	2
54434	SSH1	slingshot protein phosphatase 1	1.36	0.0294706	2
51451	LCMT1	leucine carboxyl methyltransferase 1	1.36	-0.0436809	2
10109	ARPC2	actin related protein 2/3 complex subunit 2	1.35	-0.130454	2
23212	RRS1	ribosome biogenesis regulator 1 homolog	1.35	0.0403482	2
56950	SMYD2	SET and MYND domain containing 2	1.35	0.0574683	2
11140	CDC37	cell division cycle 37	1.34	0.0507129	2
1497	CTNS	cystinosin, lysosomal cystine transporter	1.34	0.0526305	2
142	PARP1	poly(ADP-ribose) polymerase 1	1.34	0.033637	2
79065	ATG9A	autophagy related 9A	1.34	-0.0793926	2
7529	YWHAB	tyrosine 3-monooxygenase/tryptophan 5-monooxygenase activation protein beta	1.34	-0.333731	2
55093	WDYHV1	WDYHV motif containing 1	1.33	0.0248283	2
84193	SETD3	SET domain containing 3, actin histidine methyltransferase	1.33	0.0166427	2
192669	AGO3	argonaute RISC catalytic component 3	1.32	0.0249844	2
9026	HIP1R	huntingtin interacting protein 1 related	1.32	-0.02402	2
5476	CTSA	cathepsin A	1.48	-0.0245793	2
5496	PPM1G	protein phosphatase, Mg2+/Mn2+ dependent 1G	1.32	0.0186444	2
84299	MIEN1	migration and invasion enhancer 1	1.31	-0.18221	2
7324	UBE2E1	ubiquitin conjugating enzyme E2 E1	1.31	0.0672559	2
8216	LZTR1	leucine zipper like transcription regulator 1	1.31	-0.0103057	2
9986	RCE1	Ras converting CAAX endopeptidase 1	1.31	0.0170858	2
1874	E2F4	E2F transcription factor 4	1.31	0.0093102	2
55186	SLC25A36	solute carrier family 25 member 36	1.31	0.00526537	2
8632	DNAH17	dynein axonemal heavy chain 17	1.31		2
2302	FOXJ1	forkhead box J1	637.44	-0.00545271	3
78986	DUSP26	dual specificity phosphatase 26	27.68	-0.213939	3
9194	SLC16A7	solute carrier family 16 member 7	20.08	0.0321618	3
6540	SLC6A13	solute carrier family 6 member 13	11.11	-0.0325217	3
9420	CYP7B1	cytochrome P450 family 7 subfamily B member 1	10.1	-2.11035	3
4609	MYC	MYC proto-oncogene, bHLH transcription factor	3.05	-0.17541	3
3607	FOXK2	forkhead box K2	2.77	0.0119434	3
56606	SLC2A9	solute carrier family 2 member 9	2.72	0.0295756	3
113235	SLC46A1	solute carrier family 46 member 1	2.29		3
94026	POM121L2	POM121 transmembrane nucleoporin like 2	2.24		3
51547	SIRT7	sirtuin 7	1.86	0.00254439	3
54826	GIN1	gypsy retrotransposon integrase 1	1.75	0.0228644	3
5791	PTPRE	protein tyrosine phosphatase receptor type E	1.71	0.0234467	3
257364	SNX33	sorting nexin 33	1.56	0.0112867	3
8027	STAM	signal transducing adaptor molecule	1.53	0.00881051	3
5989	RFX1	regulatory factor X1	1.52	0.0339258	3
9578	CDC42BPB	CDC42 binding protein kinase beta	1.42	0.0384339	3
23522	KAT6B	lysine acetyltransferase 6B	1.35	0.0281783	3
128344	PIFO	primary cilia formation	183.81		4
2918	GRM8	glutamate metabotropic receptor 8	130	0.0203504	4
9568	GABBR2	gamma-aminobutyric acid type B receptor subunit 2	80.45	-0.00283354	4
285051	STPG4	sperm-tail PG-rich repeat containing 4	25.05		4
4946	OAZ1	ornithine decarboxylase antizyme 1	21.24	-5.89858	4
79733	E2F8	E2F transcription factor 8	17.33	0.026647	4
8324	FZD7	frizzled class receptor 7	7.77	0.0513779	4
898	CCNE1	cyclin E1	6.28	-0.0410106	4
7867	MAPKAPK3	MAPK activated protein kinase 3	5.96	-2.04755	4
84159	ARID5B	AT-rich interaction domain 5B	5.93	0.0108479	4
8497	PPFIA4	PTPRF interacting protein alpha 4	5.88		4
5334	PLCL1	phospholipase C like 1 (inactive)	5.72		4
2153	F5	coagulation factor V	5.31	-0.462356	4
9829	DNAJC6	DnaJ heat shock protein family (Hsp40) member C6	4.77	0.0212941	4
6091	ROBO1	roundabout guidance receptor 1	4.73	0.026653	4
3645	INSRR	insulin receptor related receptor	4.47	0.0290251	4
5361	PLXNA1	plexin A1	4.21		4
899	CCNF	cyclin F	4.03	0.0244946	4
28514	DLL1	delta like canonical Notch ligand 1	3.98	0.0175893	4
113278	SLC52A3	solute carrier family 52 member 3	3.86	-0.0325376	4
6662	SOX9	SRY-box transcription factor 9	3.86	0.0204708	4
23231	SEL1L3	SEL1L family member 3	3.62	0.0232058	4
1894	ECT2	epithelial cell transforming 2	3.61	0.0318265	4
8997	KALRN	kalirin RhoGEF kinase	3.45		4
55805	LRP2BP	LRP2 binding protein	3.45	0.0283709	4
4240	MFGE8	milk fat globule-EGF factor 8 protein	3.36	-0.219344	4
395	ARHGAP6	Rho GTPase activating protein 6	3.36	0.0286242	4
972	CD74	CD74 molecule	3.29	-2.43772	4
126133	ALDH16A1	aldehyde dehydrogenase 16 family member A1	3.28	-0.0337452	4
2977	GUCY1A2	guanylate cyclase 1 soluble subunit alpha 2	3.27	0.0257117	4
29109	FHOD1	formin homology 2 domain containing 1	3.26	-0.0377778	4
92369	SPSB4	splA/ryanodine receptor domain and SOCS box containing 4	3.23	0.02369	4
7158	TP53BP1	tumor protein p53 binding protein 1	3.23	0.01748	4
836	CASP3	caspase 3	3.23	0.000844211	4
196	AHR	aryl hydrocarbon receptor	3.16	-0.134509	4
9563	H6PD	hexose-6-phosphate dehydrogenase/glucose 1-dehydrogenase	3.02	-0.195367	4
7088	TLE1	TLE family member 1, transcriptional corepressor	2.98	-0.0313121	4
2896	GRN	granulin precursor	2.89	-0.855982	4
473	RERE	arginine-glutamic acid dipeptide repeats	2.86	0.0155483	4
56241	SUSD2	sushi domain containing 2	2.81		4
152503	SH3D19	SH3 domain containing 19	2.81	-0.00809987	4
4257	MGST1	microsomal glutathione S-transferase 1	2.69	-8.66821	4
5139	PDE3A	phosphodiesterase 3A	2.55	0.082515	4
8321	FZD1	frizzled class receptor 1	2.49	0.0233837	4
55559	HAUS7	HAUS augmin like complex subunit 7	2.44		4
89796	NAV1	neuron navigator 1	2.43	0.0397225	4
196883	ADCY4	adenylate cyclase 4	2.43	0.0292872	4
57449	PLEKHG5	pleckstrin homology and RhoGEF domain containing G5	2.33		4
9895	TECPR2	tectonin beta-propeller repeat containing 2	2.24	0.0160022	4
57724	EPG5	ectopic P-granules autophagy protein 5 homolog	2.19		4
27013	CNPPD1	cyclin Pas1/PHO80 domain containing 1	2.15	-0.144753	4
65061	CDK15	cyclin dependent kinase 15	2.14		4
6050	RNH1	ribonuclease/angiogenin inhibitor 1	2.12	-0.984109	4
868	CBLB	Cbl proto-oncogene B	2.09		4
10411	RAPGEF3	Rap guanine nucleotide exchange factor 3	2.09	0.026937	4
2494	NR5A2	nuclear receptor subfamily 5 group A member 2	2.08	-0.137978	4
1266	CNN3	calponin 3	2.07	-0.0617467	4
90007	MIDN	midnolin	2.03	0.0146567	4
79174	CRELD2	cysteine rich with EGF like domains 2	1.97	0.159863	4
57580	PREX1	phosphatidylinositol-3,4,5-trisphosphate dependent Rac exchange factor 1	1.96	0.0236128	4
8567	MADD	MAP kinase activating death domain	1.89	0.0171809	4
23075	SWAP70	switching B cell complex subunit SWAP70	1.89	0.0210824	4
150094	SIK1	salt inducible kinase 1	1.88	0.0320227	4
85458	DIXDC1	DIX domain containing 1	1.88	0.00723881	4
79720	VPS37B	VPS37B subunit of ESCRT-I	1.88	0.0058092	4
9738	CCP110	centriolar coiled-coil protein 110	1.87	0.0168072	4
7414	VCL	vinculin	1.86		4
2767	GNA11	G protein subunit alpha 11	1.82	-0.00405445	4
11057	ABHD2	abhydrolase domain containing 2	1.82	0.0309601	4
4739	NEDD9	neural precursor cell expressed, developmentally down-regulated 9	1.81	0.0727566	4
131583	FAM43A	family with sequence similarity 43 member A	1.8		4
4074	M6PR	mannose-6-phosphate receptor, cation dependent	1.79	-0.254703	4
51317	PHF21A	PHD finger protein 21A	1.79	0.0212048	4
57338	JPH3	junctophilin 3	1.78	0.0216479	4
10186	LHFPL6	LHFPL tetraspan subfamily member 6	1.76	0.0910599	4
286046	XKR6	XK related 6	1.74		4
148137	PROSER3	proline and serine rich 3	1.71		4
5770	PTPN1	protein tyrosine phosphatase non-receptor type 1	1.71	0.0257106	4
9394	HS6ST1	heparan sulfate 6-O-sulfotransferase 1	1.69	0.00614862	4
55829	SELENOS	selenoprotein S	1.69	-0.125958	4
22936	ELL2	elongation factor for RNA polymerase II 2	1.69	-0.17878	4
55852	TEX2	testis expressed 2	1.68	-0.341573	4
23140	ZZEF1	zinc finger ZZ-type and EF-hand domain containing 1	1.67	0.018376	4
80067	DCAF17	DDB1 and CUL4 associated factor 17	1.67		4
51300	TIMMDC1	translocase of inner mitochondrial membrane domain containing 1	1.63	-0.142595	4
115	ADCY9	adenylate cyclase 9	1.61	0.0357147	4
10149	ADGRG2	adhesion G protein-coupled receptor G2	1.59	0.0259765	4
57585	CRAMP1	cramped chromatin regulator homolog 1	1.59	0.0316013	4
56929	FEM1C	fem-1 homolog C	1.57	0.0283494	4
2037	EPB41L2	erythrocyte membrane protein band 4.1 like 2	1.57	0.0365034	4
9826	ARHGEF11	Rho guanine nucleotide exchange factor 11	1.57	0.0243404	4
22795	NID2	nidogen 2	1.56	0.0114419	4
23276	KLHL18	kelch like family member 18	1.56	0.0248802	4
8496	PPFIBP1	PPFIA binding protein 1	1.55	0.0470977	4
9223	MAGI1	membrane associated guanylate kinase, WW and PDZ domain containing 1	1.55	0.0214228	4
54537	SHLD2	shieldin complex subunit 2	1.54		4
22937	SCAP	SREBF chaperone	1.54	-0.052447	4
9667	SAFB2	scaffold attachment factor B2	1.52	-4.29e-06	4
79654	HECTD3	HECT domain E3 ubiquitin protein ligase 3	1.52	0.0212151	4
83891	SNX25	sorting nexin 25	1.51	-0.0115383	4
50488	MINK1	misshapen like kinase 1	1.51	-0.0592012	4
55095	SAMD4B	sterile alpha motif domain containing 4B	1.5	0.15896	4
80790	CMIP	c-Maf inducing protein	1.48		4
9344	TAOK2	TAO kinase 2	1.47	0.0201573	4
8575	PRKRA	protein activator of interferon induced protein kinase EIF2AK2	1.46	-0.0593576	4
8038	ADAM12	ADAM metallopeptidase domain 12	1.46	0.0136229	4
11177	BAZ1A	bromodomain adjacent to zinc finger domain 1A	1.45	0.0114186	4
54455	FBXO42	F-box protein 42	1.44	0.00825395	4
1389	CREBL2	cAMP responsive element binding protein like 2	1.44	0.015091	4
57669	EPB41L5	erythrocyte membrane protein band 4.1 like 5	1.44	-0.0144537	4
54914	FOCAD	focadhesin	1.44		4
2580	GAK	cyclin G associated kinase	1.42		4
4163	MCC	MCC regulator of WNT signaling pathway	1.41	0.00746865	4
23360	FNBP4	formin binding protein 4	1.4	0.0348269	4
124245	ZC3H18	zinc finger CCCH-type containing 18	1.39		4
2350	FOLR2	folate receptor beta	1.37	-0.291389	4
23136	EPB41L3	erythrocyte membrane protein band 4.1 like 3	1.36	0.0212841	4
5339	PLEC	plectin	1.35	0.0763766	4
9219	MTA2	metastasis associated 1 family member 2	1.34	0.0874269	4
23241	PACS2	phosphofurin acidic cluster sorting protein 2	1.33	0.00173771	4
29855	UBN1	ubinuclein 1	1.32	0.0257049	4
57520	HECW2	HECT, C2 and WW domain containing E3 ubiquitin protein ligase 2	1.31	0.0251664	4
5075	PAX1	paired box 1	115.46	0.0234708	5
3175	ONECUT1	one cut homeobox 1	46.69	-0.0180629	5
5449	POU1F1	POU class 1 homeobox 1	27.3	0.0200913	5
7051	TGM1	transglutaminase 1	16.69	0.024902	5
2636	GBX1	gastrulation brain homeobox 1	16.3		5
54677	CROT	carnitine O-octanoyltransferase	13.16	-2.87583	5
10736	SIX2	SIX homeobox 2	11.59	0.0235063	5
23604	DAPK2	death associated protein kinase 2	7.19	0.0221887	5
337876	CHSY3	chondroitin sulfate synthase 3	5.96		5
84690	SPATA22	spermatogenesis associated 22	8.55		5
146713	RBFOX3	RNA binding fox-1 homolog 3	5.49		5
286133	SCARA5	scavenger receptor class A member 5	5.34		5
727	C5	complement C5	5.11	-2.3	5
56132	PCDHB3	protocadherin beta 3	4.4	0.0256525	5
56121	PCDHB15	protocadherin beta 15	4.33		5
254173	TTLL10	tubulin tyrosine ligase like 10	4.24	0.0245176	5
3685	ITGAV	integrin subunit alpha V	4.2	-0.0666329	5
2260	FGFR1	fibroblast growth factor receptor 1	4.19	-0.0255773	5
4325	MMP16	matrix metallopeptidase 16	4.19	0.0217264	5
650	BMP2	bone morphogenetic protein 2	3.84	0.0216609	5
5648	MASP1	mannan binding lectin serine peptidase 1	3.71		5
333	APLP1	amyloid beta precursor like protein 1	3.56	0.0162002	5
55068	ENOX1	ecto-NOX disulfide-thiol exchanger 1	3.53	0.0311854	5
8398	PLA2G6	phospholipase A2 group VI	3.51	-0.0987806	5
56659	KCNK13	potassium two pore domain channel subfamily K member 13	3.41	0.0260192	5
5444	PON1	paraoxonase 1	2.35	-7.1432	5
282973	JAKMIP3	Janus kinase and microtubule interacting protein 3	3.35	0.0229301	5
4323	MMP14	matrix metallopeptidase 14	3.34		5
2034	EPAS1	endothelial PAS domain protein 1	3.27	0.433941	5
135152	B3GAT2	beta-1,3-glucuronyltransferase 2	3.25	0.0258632	5
57057	TBX20	T-box transcription factor 20	3.1	0.025161	5
1410	CRYAB	crystallin alpha B	2.99	-7.40276	5
92521	SPECC1	sperm antigen with calponin homology and coiled-coil domains 1	2.93	0.0229481	5
7424	VEGFC	vascular endothelial growth factor C	2.88	0.0277553	5
80144	FRAS1	Fraser extracellular matrix complex subunit 1	2.87	0.0242186	5
81831	NETO2	neuropilin and tolloid like 2	2.85	0.0240937	5
115677	NOSTRIN	nitric oxide synthase trafficking	2.84		5
153830	RNF145	ring finger protein 145	2.84	-0.0632444	5
8325	FZD8	frizzled class receptor 8	2.82	0.0144133	5
56130	PCDHB6	protocadherin beta 6	2.68	0.0264492	5
4249	MGAT5	alpha-1,6-mannosylglycoprotein 6-beta-N-acetylglucosaminyltransferase	2.65	0.0224408	5
8313	AXIN2	axin 2	2.62		5
2619	GAS1	growth arrest specific 1	2.44	0.209896	5
3675	ITGA3	integrin subunit alpha 3	2.38	0.0194464	5
9686	VGLL4	vestigial like family member 4	2.27	0.0229094	5
23224	SYNE2	spectrin repeat containing nuclear envelope protein 2	2.25	0.0293367	5
91687	CENPL	centromere protein L	2.24	0.0238764	5
9510	ADAMTS1	ADAM metallopeptidase with thrombospondin type 1 motif 1	2.22	0.0341214	5
8061	FOSL1	FOS like 1, AP-1 transcription factor subunit	2.19	0.0243259	5
83851	SYT16	synaptotagmin 16	2.11	0.0241833	5
4026	LPP	LIM domain containing preferred translocation partner in lipoma	2.1	0.149787	5
4081	MAB21L1	mab-21 like 1	2.04	0.0256445	5
9462	RASAL2	RAS protein activator like 2	2.04	0.0230589	5
415116	PIM3	Pim-3 proto-oncogene, serine/threonine kinase	2.02		5
79140	CCDC28B	coiled-coil domain containing 28B	2	0.0180607	5
170384	FUT11	fucosyltransferase 11	1.98	0.0442173	5
1609	DGKQ	diacylglycerol kinase theta	1.87	0.0243438	5
56672	AKIP1	A-kinase interacting protein 1	1.86	-0.0670205	5
256126	SYCE2	synaptonemal complex central element protein 2	1.83		5
83786	FRMD8	FERM domain containing 8	1.83	-0.0127473	5
51460	SFMBT1	Scm like with four mbt domains 1	1.81	0.0604166	5
5335	PLCG1	phospholipase C gamma 1	1.78	0.0134406	5
90102	PHLDB2	pleckstrin homology like domain family B member 2	1.72	0.00457969	5
51252	FAM178B	family with sequence similarity 178 member B	1.71		5
50846	DHH	desert hedgehog signaling molecule	2.02	0.182811	5
3955	LFNG	LFNG O-fucosylpeptide 3-beta-N-acetylglucosaminyltransferase	1.69	0.0290404	5
10090	UST	uronyl 2-sulfotransferase	1.68	0.0264286	5
84108	PCGF6	polycomb group ring finger 6	1.66	0.0256119	5
5782	PTPN12	protein tyrosine phosphatase non-receptor type 12	1.63	0.0298221	5
80331	DNAJC5	DnaJ heat shock protein family (Hsp40) member C5	1.62	-0.0627976	5
203259	FAM219A	family with sequence similarity 219 member A	1.61	0.0213836	5
9368	SLC9A3R1	SLC9A3 regulator 1	1.6	-0.168926	5
23082	PPRC1	PPARG related coactivator 1	1.58	0.0150657	5
25871	NEPRO	nucleolus and neural progenitor protein	1.57	0.0217254	5
5580	PRKCD	protein kinase C delta	1.56	0.0292494	5
27333	GOLIM4	golgi integral membrane protein 4	1.56	-0.00109752	5
124935	SLC43A2	solute carrier family 43 member 2	1.56		5
389541	LAMTOR4	late endosomal/lysosomal adaptor, MAPK and MTOR activator 4	1.52		5
80153	EDC3	enhancer of mRNA decapping 3	1.48		5
2737	GLI3	GLI family zinc finger 3	1.48	0.0585216	5
79664	ICE2	interactor of little elongation complex ELL subunit 2	1.47	0.0297264	5
8312	AXIN1	axin 1	1.47	0.0047785	5
26093	CCDC9	coiled-coil domain containing 9	1.43	-0.175454	5
51479	ANKFY1	ankyrin repeat and FYVE domain containing 1	1.4	0.0399843	5
25	ABL1	ABL proto-oncogene 1, non-receptor tyrosine kinase	1.4	-0.0202799	5
90809	PIP4P1	phosphatidylinositol-4,5-bisphosphate 4-phosphatase 1	1.37	0.00513259	5
9513	FXR2	FMR1 autosomal homolog 2	1.37		5
2644	GCHFR	GTP cyclohydrolase I feedback regulator	1.37	0.553385	5
164656	TMPRSS6	transmembrane serine protease 6	1.35	-0.197647	5
338	APOB	apolipoprotein B	21.02		5
54221	SNTG2	syntrophin gamma 2	574.72	0.0319065	6
655	BMP7	bone morphogenetic protein 7	327.4	0.0319723	6
83401	ELOVL3	ELOVL fatty acid elongase 3	76.18	-0.119186	6
10265	IRX5	iroquois homeobox 5	39.45	0.0256286	6
387755	INSC	INSC spindle orientation adaptor protein	16.53		6
761	CA3	carbonic anhydrase 3	14.31	-4.69714	6
4915	NTRK2	neurotrophic receptor tyrosine kinase 2	13.29	0.0260482	6
9378	NRXN1	neurexin 1	9.02	0.0232579	6
4914	NTRK1	neurotrophic receptor tyrosine kinase 1	7.13		6
84944	MAEL	maelstrom spermatogenic transposon silencer	6.4		6
9369	NRXN3	neurexin 3	6.22		6
552	AVPR1A	arginine vasopressin receptor 1A	5.7	0.0230956	6
6578	SLCO2A1	solute carrier organic anion transporter family member 2A1	20.06	-0.240578	6
50863	NTM	neurotrimin	5.33	0.00969945	6
55356	SLC22A15	solute carrier family 22 member 15	30.96	0.0232748	6
1956	EGFR	epidermal growth factor receptor	4.94	-0.092453	6
53831	GPR84	G protein-coupled receptor 84	4.79		6
5624	PROC	protein C, inactivator of coagulation factors Va and VIIIa	1.41	-2.36751	6
10406	WFDC2	WAP four-disulfide core domain 2	4.33	0.012146	6
4956	ODF1	outer dense fiber of sperm tails 1	4.33	0.0264107	6
10603	SH2B2	SH2B adaptor protein 2	4.27	-0.0171374	6
3949	LDLR	low density lipoprotein receptor	4.12		6
94015	TTYH2	tweety family member 2	17.02	-0.216337	6
64240	ABCG5	ATP binding cassette subfamily G member 5	3.85	-0.302943	6
4233	MET	MET proto-oncogene, receptor tyrosine kinase	3.58	0.0261556	6
7483	WNT9A	Wnt family member 9A	3.56	0.0265104	6
653	BMP5	bone morphogenetic protein 5	3.43	0.0235811	6
6237	RRAS	RAS related	2.42	-0.360295	6
2624	GATA2	GATA binding protein 2	3.42		6
3199	HOXA2	homeobox A2	3.34	0.0262652	6
3400	ID4	inhibitor of DNA binding 4, HLH protein	3.04	0.0189182	6
283078	MKX	mohawk homeobox	2.89		6
1959	EGR2	early growth response 2	2.77		6
7832	BTG2	BTG anti-proliferation factor 2	2.66	0.126225	6
4045	LSAMP	limbic system associated membrane protein	2.33	0.0242445	6
79884	MAP9	microtubule associated protein 9	2.31	0.017215	6
122970	ACOT4	acyl-CoA thioesterase 4	2.3		6
4130	MAP1A	microtubule associated protein 1A	2.21	-0.000398016	6
7975	MAFK	MAF bZIP transcription factor K	2.06	0.0182125	6
54796	BNC2	basonuclin 2	1.96	0.0213212	6
80263	TRIM45	tripartite motif containing 45	1.86	0.0160813	6
283638	CEP170B	centrosomal protein 170B	1.84		6
182	JAG1	jagged canonical Notch ligand 1	1.82	0.039469	6
51665	ASB1	ankyrin repeat and SOCS box containing 1	1.74	-0.00822632	6
6943	TCF21	transcription factor 21	1.74		6
57616	TSHZ3	teashirt zinc finger homeobox 3	1.72	0.02963	6
84256	FLYWCH1	FLYWCH-type zinc finger 1	1.69	-0.0310994	6
58480	RHOU	ras homolog family member U	1.66		6
8549	LGR5	leucine rich repeat containing G protein-coupled receptor 5	1.59	0.0256476	6
10044	SH2D3C	SH2 domain containing 3C	1.58	0.0252132	6
79872	CBLL1	Cbl proto-oncogene like 1	1.48	0.0326152	6
55568	GALNT10	polypeptide N-acetylgalactosaminyltransferase 10	1.45	0.0211685	6
57332	CBX8	chromobox 8	1.65		6
9819	TSC22D2	TSC22 domain family member 2	1.41	0.0526138	6
400961	PAIP2B	poly(A) binding protein interacting protein 2B	1.4	0.100435	6
23164	MPRIP	myosin phosphatase Rho interacting protein	1.39	-0.223018	6
27020	NPTN	neuroplastin	1.35		6
1445	CSK	C-terminal Src kinase	1.32	-0.085239	6
11168	PSIP1	PC4 and SFRS1 interacting protein 1	1.31	0.0241231	6
5995	RGR	retinal G protein coupled receptor	154.31	0.0147943	7
144535	CFAP54	cilia and flagella associated protein 54	39.62		7
127294	MYOM3	myomesin 3	21.76	0.0239904	7
6518	SLC2A5	solute carrier family 2 member 5	16.56	0.0244592	7
55504	TNFRSF19	TNF receptor superfamily member 19	7.13	0.0257938	7
2670	GFAP	glial fibrillary acidic protein	5.3	0.0276571	7
7134	TNNC1	troponin C1, slow skeletal and cardiac type	5.29	-36.2603	7
57210	SLC45A4	solute carrier family 45 member 4	5.03	0.0440975	7
23057	NMNAT2	nicotinamide nucleotide adenylyltransferase 2	4.84	0.0144109	7
22901	ARSG	arylsulfatase G	4.75	-0.0899751	7
2706	GJB2	gap junction protein beta 2	4.47	-3.08896	7
8522	GAS7	growth arrest specific 7	4.27	-0.00351086	7
3479	IGF1	insulin like growth factor 1	4.15	-0.0706741	7
23022	PALLD	palladin, cytoskeletal associated protein	4.07		7
91775	NXPE3	neurexophilin and PC-esterase domain family member 3	4.05		7
29091	STXBP6	syntaxin binding protein 6	3.23		7
4838	NODAL	nodal growth differentiation factor	2.48	0.00253684	7
8840	CCN4	cellular communication network factor 4	2.16	0.0176176	7
604	BCL6	BCL6 transcription repressor	2.16	0.0271198	7
144100	PLEKHA7	pleckstrin homology domain containing A7	1.75		7
140901	STK35	serine/threonine kinase 35	1.71	0.0240422	7
8767	RIPK2	receptor interacting serine/threonine kinase 2	1.71	0.0391187	7
1848	DUSP6	dual specificity phosphatase 6	1.7	-0.0385335	7
8737	RIPK1	receptor interacting serine/threonine kinase 1	1.64	0.0262028	7
253143	PRR14L	proline rich 14 like	1.63		7
374655	ZNF710	zinc finger protein 710	1.59	-0.0446632	7
84870	RSPO3	R-spondin 3	1.51	0.0252977	7
285	ANGPT2	angiopoietin 2	1.41	0.0256161	7
84221	SPATC1L	spermatogenesis and centriole associated 1 like	322.46		8
5309	PITX3	paired like homeodomain 3	125.53	0.0312169	8
1401	CRP	C-reactive protein	96.22	-1.77584	8
84432	PROK1	prokineticin 1	41.41		8
55061	SUSD4	sushi domain containing 4	40.59	-0.0152962	8
84667	HES7	hes family bHLH transcription factor 7	39.03		8
8000	PSCA	prostate stem cell antigen	32.74	0.00785615	8
342035	GLDN	gliomedin	29.32	0.0276625	8
3223	HOXC6	homeobox C6	28.61	0.0162962	8
51299	NRN1	neuritin 1	21.94	-0.423222	8
136259	KLF14	Kruppel like factor 14	16.6		8
92737	DNER	delta/notch like EGF repeat containing	15.71	0.0252762	8
5284	PIGR	polymeric immunoglobulin receptor	10.74	-2.10305	8
57715	SEMA4G	semaphorin 4G	8.22	-0.534803	8
58473	PLEKHB1	pleckstrin homology domain containing B1	8.02	-0.00742189	8
2984	GUCY2C	guanylate cyclase 2C	21.74	0.024922	8
1305	COL13A1	collagen type XIII alpha 1 chain	7.57	0.0222662	8
9021	SOCS3	suppressor of cytokine signaling 3	10.92	-0.010014	8
3485	IGFBP2	insulin like growth factor binding protein 2	7.5	-2.84001	8
10205	MPZL2	myelin protein zero like 2	7.31	-0.225634	8
57105	CYSLTR2	cysteinyl leukotriene receptor 2	7.28	-0.00720141	8
256691	MAMDC2	MAM domain containing 2	7.08	0.023723	8
3263	HPX	hemopexin	6.71	-4.78819	8
55937	APOM	apolipoprotein M	6.22	0.559871	8
161291	TMEM30B	transmembrane protein 30B	6.19	-0.211231	8
55630	SLC39A4	solute carrier family 39 member 4	12.97	-0.0522803	8
3931	LCAT	lecithin-cholesterol acyltransferase	6.06	-1.37653	8
11187	PKP3	plakophilin 3	6	0.0111969	8
4958	OMD	osteomodulin	5.97	0.0204402	8
4803	NGF	nerve growth factor	5.32		8
5596	MAPK4	mitogen-activated protein kinase 4	5.24	0.0308214	8
5818	NECTIN1	nectin cell adhesion molecule 1	5.22	0.0244942	8
6649	SOD3	superoxide dismutase 3	5.15	0.0100749	8
554	AVPR2	arginine vasopressin receptor 2	12.51	0.0340175	8
27112	FAM155B	family with sequence similarity 155 member B	5.06		8
9783	RIMS3	regulating synaptic membrane exocytosis 3	4.8	0.0263348	8
7138	TNNT1	troponin T1, slow skeletal type	4.79		8
4327	MMP19	matrix metallopeptidase 19	4.71	0.0129631	8
286753	TRARG1	trafficking regulator of GLUT4 (SLC2A4) 1	4.65		8
1586	CYP17A1	cytochrome P450 family 17 subfamily A member 1	12.75	0.0234752	8
152573	SHISA3	shisa family member 3	4.45	0.0255533	8
222487	ADGRG3	adhesion G protein-coupled receptor G3	4.25	0.0252026	8
389337	ARHGEF37	Rho guanine nucleotide exchange factor 37	4.21	0.0188813	8
57863	CADM3	cell adhesion molecule 3	10.01	0.0216105	8
64420	SUSD1	sushi domain containing 1	4.17		8
3200	HOXA3	homeobox A3	4.17	0.0254622	8
117248	GALNT15	polypeptide N-acetylgalactosaminyltransferase 15	4.12		8
3214	HOXB4	homeobox B4	4.12		8
5329	PLAUR	plasminogen activator, urokinase receptor	4.11	0.00727452	8
388531	RGS9BP	regulator of G protein signaling 9 binding protein	16.89		8
2202	EFEMP1	EGF containing fibulin extracellular matrix protein 1	4.1	0.0352613	8
79789	CLMN	calmin	4.05	0.00733409	8
51129	ANGPTL4	angiopoietin like 4	4.01	0.089701	8
63924	CIDEC	cell death inducing DFFA like effector c	17.49	-0.00723381	8
2244	FGB	fibrinogen beta chain	3.92	-5.85118	8
9121	SLC16A5	solute carrier family 16 member 5	23.48	0.0225181	8
2257	FGF12	fibroblast growth factor 12	3.8	0.0277264	8
1489	CTF1	cardiotrophin 1	3.79		8
84541	KBTBD8	kelch repeat and BTB domain containing 8	3.73	0.0246525	8
3490	IGFBP7	insulin like growth factor binding protein 7	3.72	-2.41374	8
2168	FABP1	fatty acid binding protein 1	3.68	-17.3788	8
57648	KIAA1522	KIAA1522	3.61	-0.566384	8
80760	ITIH5	inter-alpha-trypsin inhibitor heavy chain 5	3.5	0.0226396	8
92162	TMEM88	transmembrane protein 88	3.46		8
50865	HEBP1	heme binding protein 1	3.4	-0.422146	8
1995	ELAVL3	ELAV like RNA binding protein 3	3.38		8
3399	ID3	inhibitor of DNA binding 3, HLH protein	3.35		8
3696	ITGB8	integrin subunit beta 8	3.34	0.0251172	8
1687	GSDME	gasdermin E	3.33	0.0274623	8
84814	PLPP7	phospholipid phosphatase 7 (inactive)	3.29	-0.0365155	8
9755	TBKBP1	TBK1 binding protein 1	3.27	-0.0168084	8
6385	SDC4	syndecan 4	3.23	0.532396	8
6004	RGS16	regulator of G protein signaling 16	3.23	-0.239526	8
3554	IL1R1	interleukin 1 receptor type 1	3.2	-0.0236378	8
3082	HGF	hepatocyte growth factor	3.12	0.020448	8
5328	PLAU	plasminogen activator, urokinase	3.1	0.0195723	8
2099	ESR1	estrogen receptor 1	2.97	0.0037411	8
5360	PLTP	phospholipid transfer protein	2.97	-0.292387	8
348	APOE	apolipoprotein E	2.94	-9.9548	8
85004	RERG	RAS like estrogen regulated growth inhibitor	2.92	0.0226265	8
55030	FBXO34	F-box protein 34	2.9	0.0202177	8
11238	CA5B	carbonic anhydrase 5B	2.89	0.0255428	8
2621	GAS6	growth arrest specific 6	2.61	-0.325353	8
8692	HYAL2	hyaluronidase 2	2.48	-0.180643	8
27286	SRPX2	sushi repeat containing protein X-linked 2	2.34		8
64375	IKZF4	IKAROS family zinc finger 4	2.32	0.024191	8
3556	IL1RAP	interleukin 1 receptor accessory protein	2.22	-0.141914	8
120227	CYP2R1	cytochrome P450 family 2 subfamily R member 1	2.19	-0.0362444	8
9478	CABP1	calcium binding protein 1	2.18		8
7286	TUFT1	tuftelin 1	2.18	-0.00737779	8
92610	TIFA	TRAF interacting protein with forkhead associated domain	2.18	0.0167238	8
79137	RETREG2	reticulophagy regulator family member 2	2.17	-0.291365	8
2529	FUT7	fucosyltransferase 7	2.16	0.0164437	8
389643	NUGGC	nuclear GTPase, germinal center associated	2.15		8
283149	BCL9L	BCL9 like	2.13		8
81848	SPRY4	sprouty RTK signaling antagonist 4	2.12	0.013303	8
9625	AATK	apoptosis associated tyrosine kinase	2.11	-0.0231723	8
54863	TOR4A	torsin family 4 member A	2.07	-0.00505861	8
64651	CSRNP1	cysteine and serine rich nuclear protein 1	2.07	-0.000183933	8
4152	MBD1	methyl-CpG binding domain protein 1	2.05	-0.0591866	8
4772	NFATC1	nuclear factor of activated T cells 1	2.05	0.00818995	8
5154	PDGFA	platelet derived growth factor subunit A	2.03	-0.00859323	8
2355	FOSL2	FOS like 2, AP-1 transcription factor subunit	2.02	0.0219588	8
64115	VSIR	V-set immunoregulatory receptor	2.01	-0.280025	8
84866	TMEM25	transmembrane protein 25	2.01	-0.0248513	8
84878	ZBTB45	zinc finger and BTB domain containing 45	2	0.0238631	8
54532	USP53	ubiquitin specific peptidase 53	1.98	0.0374886	8
1030	CDKN2B	cyclin dependent kinase inhibitor 2B	1.97	0.0256657	8
79874	RABEP2	rabaptin, RAB GTPase binding effector protein 2	1.93	-9.87e-05	8
55342	STRBP	spermatid perinuclear RNA binding protein	1.92		8
81619	TSPAN14	tetraspanin 14	1.92	0.0251178	8
140687	GCNT7	glucosaminyl (N-acetyl) transferase family member 7	1.89		8
9518	GDF15	growth differentiation factor 15	1.89	0.0244129	8
143458	LDLRAD3	low density lipoprotein receptor class A domain containing 3	1.88	0.0266013	8
3055	HCK	HCK proto-oncogene, Src family tyrosine kinase	1.88	-0.0768349	8
4162	MCAM	melanoma cell adhesion molecule	1.85	-0.125139	8
7270	TTF1	transcription termination factor 1	1.85	0.0234928	8
7050	TGIF1	TGFB induced factor homeobox 1	1.83	-0.00944471	8
6405	SEMA3F	semaphorin 3F	1.83	-0.247664	8
54620	FBXL19	F-box and leucine rich repeat protein 19	1.83	0.0372107	8
9842	PLEKHM1	pleckstrin homology and RUN domain containing M1	1.81	-0.00159359	8
55700	MAP7D1	MAP7 domain containing 1	1.81		8
51720	UIMC1	ubiquitin interaction motif containing 1	1.8	0.026319	8
64332	NFKBIZ	NFKB inhibitor zeta	1.8	0.0249499	8
1326	MAP3K8	mitogen-activated protein kinase kinase kinase 8	1.78	0.021821	8
55975	KLHL7	kelch like family member 7	1.78	0.129553	8
1589	CYP21A2	cytochrome P450 family 21 subfamily A member 2	1.78	0.0254234	8
9117	SEC22C	SEC22 homolog C, vesicle trafficking protein	1.77	0.0258118	8
3661	IRF3	interferon regulatory factor 3	1.74	-0.0485925	8
78999	LRFN4	leucine rich repeat and fibronectin type III domain containing 4	1.74	0.0140004	8
9679	FAM53B	family with sequence similarity 53 member B	1.72	-0.0486204	8
55901	THSD1	thrombospondin type 1 domain containing 1	1.72	0.0220823	8
9923	ZBTB40	zinc finger and BTB domain containing 40	1.72	0.0200432	8
91179	SCARF2	scavenger receptor class F member 2	1.71	0.0271869	8
200186	CRTC2	CREB regulated transcription coactivator 2	1.68	0.00631373	8
146433	IL34	interleukin 34	1.67	-0.0706006	8
682	BSG	basigin (Ok blood group)	1.66	1.4756	8
51341	ZBTB7A	zinc finger and BTB domain containing 7A	1.64	0.00856808	8
57542	KLHL42	kelch like family member 42	1.64	0.0248402	8
55203	LGI2	leucine rich repeat LGI family member 2	1.62	0.0262649	8
8425	LTBP4	latent transforming growth factor beta binding protein 4	1.6	0.0449834	8
56269	IRGC	immunity related GTPase cinema	1.6	0.0255379	8
23245	ASTN2	astrotactin 2	1.6	0.0230444	8
9569	GTF2IRD1	GTF2I repeat domain containing 1	1.58	0.0308172	8
80774	LIMD2	LIM domain containing 2	1.57	0.0216897	8
283849	EXOC3L1	exocyst complex component 3 like 1	1.57	-0.0102489	8
79652	TMEM204	transmembrane protein 204	1.55	-0.423902	8
54877	ZCCHC2	zinc finger CCHC-type containing 2	1.55	0.0184434	8
26030	PLEKHG3	pleckstrin homology and RhoGEF domain containing G3	1.53	0.0175504	8
9794	MAML1	mastermind like transcriptional coactivator 1	1.53	0.0243612	8
25948	KBTBD2	kelch repeat and BTB domain containing 2	1.52	0.0560075	8
57140	RNPEPL1	arginyl aminopeptidase like 1	1.52	-0.0851987	8
2100	ESR2	estrogen receptor 2	1.52	0.0242357	8
1031	CDKN2C	cyclin dependent kinase inhibitor 2C	1.51	0.0136712	8
3097	HIVEP2	HIVEP zinc finger 2	1.5	0.023835	8
54477	PLEKHA5	pleckstrin homology domain containing A5	1.5	0.0175155	8
79695	GALNT12	polypeptide N-acetylgalactosaminyltransferase 12	1.49	0.0259572	8
1831	TSC22D3	TSC22 domain family member 3	1.47	0.0133814	8
22913	RALY	RALY heterogeneous nuclear ribonucleoprotein	1.47	-0.0404482	8
7056	THBD	thrombomodulin	1.7	0.0114419	8
79867	TCTN2	tectonic family member 2	1.44	0.0247341	8
2055	CLN8	CLN8 transmembrane ER and ERGIC protein	1.43	0.00157023	8
5468	PPARG	peroxisome proliferator activated receptor gamma	1.43		8
161176	SYNE3	spectrin repeat containing nuclear envelope family member 3	1.42	0.00956029	8
26205	GMEB2	glucocorticoid modulatory element binding protein 2	1.42	0.0309163	8
256435	ST6GALNAC3	ST6 N-acetylgalactosaminide alpha-2,6-sialyltransferase 3	1.41	0.0257076	8
26168	SENP3	SUMO specific peptidase 3	1.4	0.00450668	8
23324	MAN2B2	mannosidase alpha class 2B member 2	1.39	-0.0438301	8
9853	RUSC2	RUN and SH3 domain containing 2	1.34	-0.0281412	8
595	CCND1	cyclin D1	1.33		8
29933	GPR132	G protein-coupled receptor 132	1.33	0.0255342	8
57621	ZBTB2	zinc finger and BTB domain containing 2	1.31		8
5918	RARRES1	retinoic acid receptor responder 1	34.46		9
6696	SPP1	secreted phosphoprotein 1	17.49	-0.408153	9
943	TNFRSF8	TNF receptor superfamily member 8	14.93		9
27296	TP53TG5	TP53 target 5	7.84		9
8706	B3GALNT1	beta-1,3-N-acetylgalactosaminyltransferase 1 (globoside blood group)	6.89	0.0254139	9
23764	MAFF	MAF bZIP transcription factor F	4.87	0.0208427	9
3606	IL18	interleukin 18	4.07	-0.0505214	9
10630	PDPN	podoplanin	3.96	0.0351303	9
5371	PML	promyelocytic leukemia	3.34	0.0171187	9
713	C1QB	complement C1q B chain	3.04	-3.01143	9
2638	GC	GC vitamin D binding protein	2.83	-17.1462	9
2651	GCNT2	glucosaminyl (N-acetyl) transferase 2 (I blood group)	2.74	0.017969	9
10317	B3GALT5	beta-1,3-galactosyltransferase 5	2.57	0.0261794	9
9180	OSMR	oncostatin M receptor	2.28	0.0284191	9
123264	SLC51B	solute carrier family 51 beta subunit	2.24	0.025369	9
81833	SPACA1	sperm acrosome associated 1	2	0.00720481	9
3559	IL2RA	interleukin 2 receptor subunit alpha	1.8		9
339669	TEX33	testis expressed 33	1.7	0.0253422	9
79156	PLEKHF1	pleckstrin homology and FYVE domain containing 1	1.64	-0.0559289	9
132160	PPM1M	protein phosphatase, Mg2+/Mn2+ dependent 1M	1.6	0.0250677	9
2012	EMP1	epithelial membrane protein 1	1.59	0.393286	9
90933	TRIM41	tripartite motif containing 41	1.4	0.0290529	9
54538	ROBO4	roundabout guidance receptor 4	1.34	0.0354526	9
165530	CLEC4F	C-type lectin domain family 4 member F	26.55	-0.154661	10
83483	PLVAP	plasmalemma vesicle associated protein	8.61	-0.0551289	10
153579	BTNL9	butyrophilin like 9	3.61	0.0274702	10
6615	SNAI1	snail family transcriptional repressor 1	3.01	-0.00952359	10
80323	CCDC68	coiled-coil domain containing 68	1.69	0.0284289	10
57139	RGL3	ral guanine nucleotide dissociation stimulator like 3	2.27	0.0153265	10
57146	TMEM159	transmembrane protein 159	2.07	-0.196267	10
84282	RNF135	ring finger protein 135	1.69	0.0110541	10
78994	PRR14	proline rich 14	1.39	-0.0713805	10
146050	ZSCAN29	zinc finger and SCAN domain containing 29	1.35	0.00938644	10
64319	FBRS	fibrosin	1.33	-0.0578789	10
137814	NKX2-6	NK2 homeobox 6	1160.94		11
10661	KLF1	Kruppel like factor 1	560.74	0.031253	11
341	APOC1	apolipoprotein C1	6.25	-12.5481	11
2886	GRB7	growth factor receptor bound protein 7	23.08	-0.00574523	11
1572	CYP2F1	cytochrome P450 family 2 subfamily F member 1	14.35	-9.20116	11
1748	DLX4	distal-less homeobox 4	183.44		11
642843	CPSF4L	cleavage and polyadenylation specific factor 4 like	3.58		11
922	CD5L	CD5 molecule like	3.33	-0.11218	11
6297	SALL2	spalt like transcription factor 2	2.98	0.0270882	11
11067	DEPP1	DEPP1 autophagy regulator	2.3		11
83890	SPATA9	spermatogenesis associated 9	2.22	0.0220696	11
79690	GAL3ST4	galactose-3-O-sulfotransferase 4	2.13	0.0210203	11
56158	TEX12	testis expressed 12	2.13	0.0297265	11
10880	ACTL7B	actin like 7B	1.9		11
9970	NR1I3	nuclear receptor subfamily 1 group I member 3	1.81	0.0347066	11
199720	GGN	gametogenetin	1.68		11
7549	ZNF2	zinc finger protein 2	1.57	0.0044631	11
245937	DEFB124	defensin beta 124	13.71		12
285513	GPRIN3	GPRIN family member 3	20.49		12
100653515	CEP295NL	CEP295 N-terminal like	3.85		12
341567	H1-7	H1.7 linker histone	3.55		12
84626	KRBA1	KRAB-A domain containing 1	2		12
201243	SPEM2	SPEM family member 2	1.75		12
51186	TCEAL9	transcription elongation factor A like 9	1.71		12
3383	ICAM1	intercellular adhesion molecule 1	1.43	0.0269559	12
100170765	ERICH4	glutamate rich 4	13.85		13
130560	SPATA3	spermatogenesis associated 3	23.15		13
50649	ARHGEF4	Rho guanine nucleotide exchange factor 4	3.32	0.0246997	13
647310	TEX22	testis expressed 22	3.31		13
1611	DAP	death associated protein	1.71	-0.287081	15
NCBIid	Symb	FullName	Fold_avg_from_heartliver	PCA	Phylostratum
	Supplementary Table 1. Ploidy upregulated genes in polyploid vs diploid organs and thier phylostratigraphy

## Sheet: Table 2
	Supplementary Table 2. Ploidy downregulated genes in polyploid vs diploid organs and thier phylostratigraphy
NCBIid	Symb	FullName	Expression fold difference	PCA	Phylostratum
55753	OGDHL	oxoglutarate dehydrogenase like	0.0033562		1
4051	CYP4F3	cytochrome P450 family 4 subfamily F member 3	0.0209573	0.45077	1
6569	SLC34A1	solute carrier family 34 member 1	0.0254697	-0.00582463	1
23305	ACSL6	acyl-CoA synthetase long chain family member 6	0.0370897	0.0206077	1
201232	SLC16A13	solute carrier family 16 member 13	0.0472256	0.0249712	1
539	ATP5O	ATP synthase, H+ transporting, mitochondrial F1 complex, O subunit	0.047302	5.65458	1
51700	CYB5R2	cytochrome b5 reductase 2	0.0678425	0.0237115	1
51181	DCXR	dicarbonyl and L-xylulose reductase	0.0682562	13.7509	1
4624	MYH6	myosin heavy chain 6	0.0924301		1
1431	CS	citrate synthase	0.0787623	4.30409	1
282969	FUOM	fucose mutarotase	0.086514	0.183679	1
4624	MYH6	myosin heavy chain 6	0.0924301		1
5019	OXCT1	3-oxoacid CoA-transferase 1	0.110394	4.00426	1
6390	SDHB	succinate dehydrogenase complex iron sulfur subunit B	0.267606		1
6647	SOD1	superoxide dismutase 1	0.117547	4.02479	1
79831	KDM8	lysine demethylase 8	0.120537	0.0295781	1
114770	PGLYRP2	peptidoglycan recognition protein 2	0.131843	3.94912	1
10873	ME3	malic enzyme 3	0.142736	-0.0117129	1
6122	RPL3	ribosomal protein L3	0.148277	3.19714	1
1503	CTPS1	CTP synthase 1	0.154367	0.132604	1
6189	RPS3A	ribosomal protein S3A	0.158357	2.38014	1
1891	ECH1	enoyl-CoA hydratase 1	0.165817	6.45094	1
98	ACYP2	acylphosphatase 2	0.166194		1
6648	SOD2	superoxide dismutase 2	0.171335	2.59786	1
2519	FUCA2	alpha-L-fucosidase 2	0.1747	0.0262199	1
5654	HTRA1	HtrA serine peptidase 1	0.18	0.255563	1
316	AOX1	aldehyde oxidase 1	0.183142	-0.185757	1
55967	NDUFA12	NADH:ubiquinone oxidoreductase subunit A12	0.197173	2.91726	1
35	ACADS	acyl-CoA dehydrogenase short chain	0.201419	0.366494	1
1892	ECHS1	enoyl-CoA hydratase, short chain 1	0.201878		1
55930	MYO5C	myosin VC	0.202054	0.0260947	1
3945	LDHB	lactate dehydrogenase B	0.203083	3.92839	1
340075	ARSI	arylsulfatase family member I	0.24		1
50	ACO2	aconitase 2	0.240739	3.3859	1
1917	EEF1A2	eukaryotic translation elongation factor 1 alpha 2	0.24	-0.0941974	1
9949	AMMECR1	AMMECR nuclear protein 1	0.24	0.035128	1
55856	ACOT13	acyl-CoA thioesterase 13	0.246447	2.56464	1
5160	PDHA1	pyruvate dehydrogenase E1 alpha 1 subunit	0.25016	2.47353	1
36	ACADSB	acyl-CoA dehydrogenase short/branched chain	0.26		1
36	ACADSB	acyl-CoA dehydrogenase short/branched chain	0.26		1
4729	NDUFV2	NADH:ubiquinone oxidoreductase core subunit V2	0.266126	2.95861	1
6390	SDHB	succinate dehydrogenase complex iron sulfur subunit B	0.267606		1
3032	HADHB	hydroxyacyl-CoA dehydrogenase trifunctional multienzyme complex subunit beta	0.280931	4.41009	1
3418	IDH2	isocitrate dehydrogenase (NADP(+)) 2	0.281597	2.32636	1
51268	PIPOX	pipecolic acid and sarcosine oxidase	0.28	0.602791	1
222236	NAPEPLD	N-acyl phosphatidylethanolamine phospholipase D	0.29	0.0229786	1
487	ATP2A1	ATPase sarcoplasmic/endoplasmic reticulum Ca2+ transporting 1	0.29	0.0490672	1
4842	NOS1	nitric oxide synthase 1	0.29	0.0258027	1
54988	ACSM5	acyl-CoA synthetase medium chain family member 5	0.303326	0.051528	1
79575	ABHD8	abhydrolase domain containing 8	0.31	0.0320827	1
5573	PRKAR1A	protein kinase cAMP-dependent type I regulatory subunit alpha	0.314874	2.17769	1
150274	HSCB	HscB mitochondrial iron-sulfur cluster cochaperone	0.316234	0.0921094	1
84532	ACSS1	acyl-CoA synthetase short chain family member 1	0.32	0.422493	1
1287	COL4A5	collagen type IV alpha 5 chain	0.32	0.0473825	1
506	ATP5B	ATP synthase, H+ transporting, mitochondrial F1 complex, beta polypeptide	0.332197	3.3175	1
259307	IL4I1	interleukin 4 induced 1	0.34		1
590	BCHE	butyrylcholinesterase	0.343462	0.0395135	1
4998	ORC1	origin recognition complex subunit 1	0.35	0.0238014	1
54946	SLC41A3	solute carrier family 41 member 3	0.350322	0.0378122	1
5834	PYGB	glycogen phosphorylase B	0.350873	1.37055	1
5634	PRPS2	phosphoribosyl pyrophosphate synthetase 2	0.353056	0.0363497	1
1184	CLCN5	chloride voltage-gated channel 5	0.35		1
84102	SLC41A2	solute carrier family 41 member 2	0.362553	0.00573353	1
4588	MUC6	mucin 6, oligomeric mucus/gel-forming	0.376139	0.020277	1
84679	SLC9A7	solute carrier family 9 member A7	0.37942	0.0258777	1
92935	MARS2	methionyl-tRNA synthetase 2, mitochondrial	0.408121	0.0304889	1
441024	MTHFD2L	methylenetetrahydrofolate dehydrogenase (NADP+ dependent) 2 like	0.41		1
55278	QRSL1	glutaminyl-tRNA amidotransferase subunit QRSL1	0.409429	0.0399742	1
403313	PLPP6	phospholipid phosphatase 6	0.413744	0.0307609	1
7374	UNG	uracil DNA glycosylase	0.42		1
489	ATP2A3	ATPase sarcoplasmic/endoplasmic reticulum Ca2+ transporting 3	0.433192	0.0469236	1
4644	MYO5A	myosin VA	0.44		1
84274	COQ5	coenzyme Q5, methyltransferase	0.44	0.171381	1
160418	TMTC3	transmembrane O-mannosyltransferase targeting cadherins 3	0.447983	0.0315929	1
79922	MRM1	mitochondrial rRNA methyltransferase 1	0.457998	0.0415996	1
5167	ENPP1	ectonucleotide pyrophosphatase/phosphodiesterase 1	0.466194	0.0197102	1
5211	PFKL	phosphofructokinase, liver type	0.47	0.0825054	1
10935	PRDX3	peroxiredoxin 3	0.469879	0.918194	1
57609	DIP2B	disco interacting protein 2 homolog B	0.483927	0.027659	1
7915	ALDH5A1	aldehyde dehydrogenase 5 family member A1	0.493931	0.00840473	1
8916	HERC3	HECT and RLD domain containing E3 ubiquitin protein ligase 3	0.49496	0.138294	1
201161	CENPV	centromere protein V	0.498903	-0.0306813	1
5210	PFKFB4	6-phosphofructo-2-kinase/fructose-2,6-biphosphatase 4	0.5	-0.00491427	1
444	ASPH	aspartate beta-hydroxylase	0.500537	0.130867	1
2180	ACSL1	acyl-CoA synthetase long chain family member 1	0.51	0.294824	1
5981	RFC1	replication factor C subunit 1	0.51	0.0439491	1
116843	SLC18B1	solute carrier family 18 member B1	0.524936	0.0265134	1
29988	SLC2A8	solute carrier family 2 member 8	0.54	0.0437254	1
23530	NNT	nicotinamide nucleotide transhydrogenase	0.58		1
23408	SIRT5	sirtuin 5	0.64	0.0263708	1
51073	MRPL4	mitochondrial ribosomal protein L4	0.64	-0.00250534	1
79042	TSEN34	tRNA splicing endonuclease subunit 34	0.69		1
8841	HDAC3	histone deacetylase 3	0.69	0.0547847	1
54949	SDHAF2	succinate dehydrogenase complex assembly factor 2	0.69		1
23316	CUX2	cut like homeobox 2	0	0.0276346	2
1621	DBH	dopamine beta-hydroxylase	0	0.02869	2
8975	USP13	ubiquitin specific peptidase 13	0	0.108876	2
79841	AGBL2	ATP/GTP binding protein like 2	0.04	0.0252104	2
136332	LRGUK	leucine rich repeats and guanylate kinase domain containing	0.05	0.0248647	2
114880	OSBPL6	oxysterol binding protein like 6	0.0631044	0.0256508	2
57180	ACTR3B	actin related protein 3B	0.0635175	0.166114	2
83394	PITPNM3	PITPNM family member 3	0.0645564	0.023427	2
6517	SLC2A4	solute carrier family 2 member 4	0.0811522	0.490812	2
90668	CARMIL3	capping protein regulator and myosin 1 linker 3	0.0825378	0.0187879	2
229	ALDOB	aldolase, fructose-bisphosphate B	0.083194	4.43305	2
6653	SORL1	sortilin related receptor 1	0.0876866	0.302406	2
312	ANXA13	annexin A13	0.0905075	0.0263612	2
10993	SDS	serine dehydratase	0.10083	0.595082	2
167838	TXLNB	taxilin beta	0.116182	3.2831	2
5352	PLOD2	procollagen-lysine,2-oxoglutarate 5-dioxygenase 2	0.117769	0.0253155	2
80339	PNPLA3	patatin like phospholipase domain containing 3	0.119793	0.0236014	2
26999	CYFIP2	cytoplasmic FMR1 interacting protein 2	0.121228	0.80049	2
79041	TMEM38A	transmembrane protein 38A	0.122445		2
3929	LBP	lipopolysaccharide binding protein	0.126415	0.285416	2
79603	CERS4	ceramide synthase 4	0.13155	0.0915169	2
5250	SLC25A3	solute carrier family 25 member 3	0.132389	2.58788	2
6581	SLC22A3	solute carrier family 22 member 3	0.142108	0.0252401	2
2948	GSTM4	glutathione S-transferase mu 4	0.153865	2.24972	2
2775	GNAO1	G protein subunit alpha o1	0.155622	0.0493597	2
240	ALOX5	arachidonate 5-lipoxygenase	0.168274	0.0218066	2
1384	CRAT	carnitine O-acetyltransferase	0.169897	0.139347	2
23332	CLASP1	cytoplasmic linker associated protein 1	0.186095	2.11684	2
256586	LYSMD2	LysM domain containing 2	0.189673	0.0717792	2
23295	MGRN1	mahogunin ring finger 1	0.193913	0.256075	2
51669	SARAF	store-operated calcium entry associated regulatory factor	0.19491	0.565463	2
55640	FLVCR2	FLVCR heme transporter 2	0.204561	0.0268757	2
91768	CABLES1	Cdk5 and Abl enzyme substrate 1	0.204859	0.0236144	2
3421	IDH3G	isocitrate dehydrogenase 3 (NAD(+)) gamma	0.209936	2.15719	2
57639	CCDC146	coiled-coil domain containing 146	0.21334		2
51765	STK26	serine/threonine kinase 26	0.215314		2
8048	CSRP3	cysteine and glycine rich protein 3	0.219564	3.55204	2
8836	GGH	gamma-glutamyl hydrolase	0.221218	-0.0483296	2
1375	CPT1B	carnitine palmitoyltransferase 1B	0.223409	0.550843	2
123099	DEGS2	delta 4-desaturase, sphingolipid 2	0.23		2
5925	RB1	RB transcriptional corepressor 1	0.233224		2
1397	CRIP2	cysteine rich protein 2	0.250208	4.06101	2
23066	CAND2	cullin associated and neddylation dissociated 2 (putative)	0.256056	-0.233361	2
57134	MAN1C1	mannosidase alpha class 1C member 1	0.256266		2
7905	REEP5	receptor accessory protein 5	0.258619	1.15575	2
27163	NAAA	N-acylethanolamine acid amidase	0.26	0.0596857	2
11221	DUSP10	dual specificity phosphatase 10	0.262591	0.0241905	2
10105	PPIF	peptidylprolyl isomerase F	0.28		2
7385	UQCRC2	ubiquinol-cytochrome c reductase core protein 2	0.280522	2.58351	2
9156	EXO1	exonuclease 1	0.29	0.0230951	2
23203	PMPCA	peptidase, mitochondrial processing alpha subunit	0.29059		2
163259	DENND2C	DENN domain containing 2C	0.296902	0.0233837	2
9465	AKAP7	A-kinase anchoring protein 7	0.3		2
948	CD36	CD36 molecule	0.302892	3.16376	2
1592	CYP26A1	cytochrome P450 family 26 subfamily A member 1	0.31	0.00730173	2
79183	TTPAL	alpha tocopherol transfer protein like	0.31	0.108566	2
79183	TTPAL	alpha tocopherol transfer protein like	0.31	0.108566	2
6920	TCEA3	transcription elongation factor A3	0.311626		2
80045	GPR157	G protein-coupled receptor 157	0.31172	0.026912	2
32	ACACB	acetyl-CoA carboxylase beta	0.312841	0.170181	2
8526	DGKE	diacylglycerol kinase epsilon	0.317134	0.00731223	2
30844	EHD4	EH domain containing 4	0.32	0.173553	2
30844	EHD4	EH domain containing 4	0.32	0.173553	2
9476	NAPSA	napsin A aspartic peptidase	0.334025		2
5934	RBL2	RB transcriptional corepressor like 2	0.334392	0.113232	2
53353	LRP1B	LDL receptor related protein 1B	0.33	0.0251901	2
60492	CCDC90B	coiled-coil domain containing 90B	0.336734	0.465501	2
991	CDC20	cell division cycle 20	0.34		2
151258	SLC38A11	solute carrier family 38 member 11	0.343387	0.0208925	2
10129	FRY	FRY microtubule binding protein	0.349544	0.0530985	2
26576	SRPK3	SRSF protein kinase 3	0.35	0.00252561	2
8914	TIMELESS	timeless circadian regulator	0.352996	0.0276123	2
55974	SLC50A1	solute carrier family 50 member 1	0.366349	0.142098	2
81624	DIAPH3	diaphanous related formin 3	0.37	0.0249959	2
347733	TUBB2B	tubulin beta 2B class IIb	0.368834	0.0181196	2
9844	ELMO1	engulfment and cell motility 1	0.38	0.0462956	2
818	CAMK2G	calcium/calmodulin dependent protein kinase II gamma	0.376614	0.194908	2
58528	RRAGD	Ras related GTP binding D	0.378821	0.218728	2
221476	PI16	peptidase inhibitor 16	0.38	-0.000481811	2
55650	PIGV	phosphatidylinositol glycan anchor biosynthesis class V	0.382308	0.0352601	2
817	CAMK2D	calcium/calmodulin dependent protein kinase II delta	0.388005	0.0370335	2
3305	HSPA1L	heat shock protein family A (Hsp70) member 1 like	0.390335	0.0257594	2
151195	CCNYL1	cyclin Y like 1	0.395158		2
79613	TANGO6	transport and golgi organization 6 homolog	0.396556	0.026269	2
10868	USP20	ubiquitin specific peptidase 20	0.398898	0.0232328	2
284439	SLC25A42	solute carrier family 25 member 42	0.398982	0.0337531	2
8536	CAMK1	calcium/calmodulin dependent protein kinase I	0.400276	0.0584307	2
22974	TPX2	TPX2 microtubule nucleation factor	0.4	0.0359645	2
11200	CHEK2	checkpoint kinase 2	0.404336	0.0451726	2
51673	TPPP3	tubulin polymerization promoting protein family member 3	0.405867	0.0182272	2
493856	CISD2	CDGSH iron sulfur domain 2	0.405888	0.102077	2
64968	MRPS6	mitochondrial ribosomal protein S6	0.406944	0.136453	2
10486	CAP2	cyclase associated actin cytoskeleton regulatory protein 2	0.407207	-0.016032	2
51227	PIGP	phosphatidylinositol glycan anchor biosynthesis class P	0.407873	0.432053	2
815	CAMK2A	calcium/calmodulin dependent protein kinase II alpha	0.41	0.0274489	2
5058	PAK1	p21 (RAC1) activated kinase 1	0.410921	0.024299	2
57186	RALGAPA2	Ral GTPase activating protein catalytic alpha subunit 2	0.412877	0.0256306	2
55326	AGPAT5	1-acylglycerol-3-phosphate O-acyltransferase 5	0.417961	0.0113018	2
84319	CMSS1	cms1 ribosomal small subunit homolog	0.420737	0.0481943	2
57563	KLHL8	kelch like family member 8	0.422953		2
7280	TUBB2A	tubulin beta 2A class IIa	0.425498	0.21189	2
79677	SMC6	structural maintenance of chromosomes 6	0.425645	0.0336204	2
51608	GET4	guided entry of tail-anchored proteins factor 4	0.43	0.0815132	2
402682	UFSP1	UFM1 specific peptidase 1 (inactive)	0.428736	0.0284548	2
79070	POGLUT2	protein O-glucosyltransferase 2	0.434915	0.0508522	2
90987	ZNF251	zinc finger protein 251	0.43	0.0669775	2
121512	FGD4	FYVE, RhoGEF and PH domain containing 4	0.436321	0.0239315	2
115286	SLC25A26	solute carrier family 25 member 26	0.438085		2
55723	ASF1B	anti-silencing function 1B histone chaperone	0.439202	0.0325856	2
51626	DYNC2LI1	dynein cytoplasmic 2 light intermediate chain 1	0.440814	0.0165528	2
79632	FAM184A	family with sequence similarity 184 member A	0.451217	0.0237347	2
6331	SCN5A	sodium voltage-gated channel alpha subunit 5	0.45		2
10440	TIMM17A	translocase of inner mitochondrial membrane 17A	0.45	0.742468	2
84328	LZIC	leucine zipper and CTNNBIP1 domain containing	0.46	0.0511393	2
57545	CC2D2A	coiled-coil and C2 domain containing 2A	0.46		2
9801	MRPL19	mitochondrial ribosomal protein L19	0.47	0.017472	2
153129	SLC38A9	solute carrier family 38 member 9	0.47	0.0248483	2
129642	MBOAT2	membrane bound O-acyltransferase domain containing 2	0.47	0.0202953	2
6602	SMARCD1	SWI/SNF related, matrix associated, actin dependent regulator of chromatin, subfamily d, member 1	0.475958	0.00774303	2
5433	POLR2D	RNA polymerase II subunit D	0.480866	0.038846	2
23239	PHLPP1	PH domain and leucine rich repeat protein phosphatase 1	0.48	0.0345427	2
146206	CARMIL2	capping protein regulator and myosin 1 linker 2	0.48		2
25956	SEC31B	SEC31 homolog B, COPII coat complex component	0.48429		2
54554	WDR5B	WD repeat domain 5B	0.491374	0.0259279	2
7464	CORO2A	coronin 2A	0.49	0.0240731	2
3930	LBR	lamin B receptor	0.496904	0.268398	2
11151	CORO1A	coronin 1A	0.5		2
1122	CHML	CHM like Rab escort protein	0.5		2
144406	WDR66	WD repeat domain 66	0.5	0.0254888	2
57171	DOLPP1	dolichyldiphosphatase 1	0.5	0.0343528	2
80856	LNPK	lunapark, ER junction formation factor	0.5	0.033122	2
201255	LRRC45	leucine rich repeat containing 45	0.502241		2
57462	MYORG	myogenesis regulating glycosidase (putative)	0.51	0.0243723	2
7779	SLC30A1	solute carrier family 30 member 1	0.513164	0.0375556	2
11162	NUDT6	nudix hydrolase 6	0.52	0.0297213	2
116541	MRPL54	mitochondrial ribosomal protein L54	0.52		2
85444	LRRCC1	leucine rich repeat and coiled-coil centrosomal protein 1	0.52	0.023245	2
5519	PPP2R1B	protein phosphatase 2 scaffold subunit Abeta	0.521816	-0.00856535	2
51668	HSPB11	heat shock protein family B (small) member 11	0.523975	0.0316462	2
5880	RAC2	Rac family small GTPase 2	0.52		2
6197	RPS6KA3	ribosomal protein S6 kinase A3	0.52		2
51003	MED31	mediator complex subunit 31	0.528094	0.0309921	2
200728	TMEM17	transmembrane protein 17	0.530066	0.0238338	2
115817	DHRS1	dehydrogenase/reductase 1	0.53	0.975215	2
6609	SMPD1	sphingomyelin phosphodiesterase 1	0.533927	0.566977	2
57721	METTL14	methyltransferase like 14	0.53	0.0691241	2
11065	UBE2C	ubiquitin conjugating enzyme E2 C	0.54	0.0627199	2
1632	ECI1	enoyl-CoA delta isomerase 1	0.54	0.758359	2
23108	RAP1GAP2	RAP1 GTPase activating protein 2	0.544034	0.022315	2
9847	C2CD5	C2 calcium dependent domain containing 5	0.555196	0.0405885	2
9576	SPAG6	sperm associated antigen 6	0.56		2
3759	KCNJ2	potassium inwardly rectifying channel subfamily J member 2	0.56		2
23762	OSBP2	oxysterol binding protein 2	0.56	0.0223382	2
644096	SDHAF1	succinate dehydrogenase complex assembly factor 1	0.56		2
90624	LYRM7	LYR motif containing 7	0.564067	0.0253841	2
55544	RBM38	RNA binding motif protein 38	0.5711	-0.129519	2
55915	LANCL2	LanC like 2	0.595046	0.0183374	2
27249	MMADHC	metabolism of cobalamin associated D	0.6	0.312798	2
10427	SEC24B	SEC24 homolog B, COPII coat complex component	0.599816	0.0315269	2
1716	DGUOK	deoxyguanosine kinase	0.6	0.0454539	2
58477	SRPRB	SRP receptor subunit beta	0.6	0.0525311	2
51514	DTL	denticleless E3 ubiquitin protein ligase homolog	0.6	0.023153	2
25880	TMEM186	transmembrane protein 186	0.604195	0.0268745	2
196294	IMMP1L	inner mitochondrial membrane peptidase subunit 1	0.655493	0.0194495	2
8310	ACOX3	acyl-CoA oxidase 3, pristanoyl	0.66	0.0263093	2
134147	CMBL	carboxymethylenebutenolidase homolog	0.66	-0.854161	2
54482	TRMT13	tRNA methyltransferase 13 homolog	0.68	0.0335041	2
28969	BZW2	basic leucine zipper and W2 domains 2	0.68	0.790019	2
84720	PIGO	phosphatidylinositol glycan anchor biosynthesis class O	0.68	0.0189045	2
64005	MYO1G	myosin IG	0.69	0.0255777	2
1339	COX6A2	cytochrome c oxidase subunit 6A2	0.176325	2.24193	3
2052	EPHX1	epoxide hydrolase 1	0.0930926	6.61867	3
23508	TTC9	tetratricopeptide repeat domain 9	0.117454	0.0258847	3
1339	COX6A2	cytochrome c oxidase subunit 6A2	0.176325	2.24193	3
202374	STK32A	serine/threonine kinase 32A	0.28	0.0253144	3
1582	CYP8B1	cytochrome P450 family 8 subfamily B member 1	0.33		3
4208	MEF2C	myocyte enhancer factor 2C	0.43	0.0313186	3
4208	MEF2C	myocyte enhancer factor 2C	0.43	0.0313186	3
5578	PRKCA	protein kinase C alpha	0.443686	0.0405739	3
7485	GET1	guided entry of tail-anchored proteins factor 1	0.46	0.0647276	3
734	OSGIN2	oxidative stress induced growth inhibitor family member 2	0.514213	0.023189	3
440193	CCDC88C	coiled-coil domain containing 88C	0.590418	0.0253699	3
5445	PON2	paraoxonase 2	0.61	0.0560226	3
7187	TRAF3	TNF receptor associated factor 3	0.634878		3
6659	SOX4	SRY-box transcription factor 4	0.656208	0.299253	3
55752	SEPTIN11	septin 11	0.7		3
9066	SYT7	synaptotagmin 7	0.0278371		4
127733	UBXN10	UBX domain protein 10	0.0515456		4
2047	EPHB1	EPH receptor B1	0.0550299	0.0214679	4
64283	ARHGEF28	Rho guanine nucleotide exchange factor 28	0.0645413	0.0282424	4
122773	KLHDC1	kelch domain containing 1	0.0892921		4
2170	FABP3	fatty acid binding protein 3	0.14	11.8012	4
54810	GIPC2	GIPC PDZ domain containing family member 2	0.14169	0.0308869	4
54970	TTC12	tetratricopeptide repeat domain 12	0.142812	0.0253117	4
320	APBA1	amyloid beta precursor protein binding family A member 1	0.151088	0.0232792	4
317	APAF1	apoptotic peptidase activating factor 1	0.170857	0.0259371	4
10681	GNB5	G protein subunit beta 5	0.172302	0.0316497	4
290	ANPEP	alanyl aminopeptidase, membrane	0.173546	1.35873	4
5587	PRKD1	protein kinase D1	0.18351		4
783	CACNB2	calcium voltage-gated channel auxiliary subunit beta 2	0.188667	0.0585763	4
4637	MYL6	myosin light chain 6	0.192577	3.70272	4
166815	TIGD2	tigger transposable element derived 2	0.2	0.0228141	4
23301	EHBP1	EH domain binding protein 1	0.206171	0.131102	4
2888	GRB14	growth factor receptor bound protein 14	0.21	0.304906	4
9145	SYNGR1	synaptogyrin 1	0.212734	0.0114674	4
4232	MEST	mesoderm specific transcript	0.215928	0.0584244	4
22849	CPEB3	cytoplasmic polyadenylation element binding protein 3	0.219168	0.0406137	4
27075	TSPAN13	tetraspanin 13	0.253688	1.2324	4
10099	TSPAN3	tetraspanin 3	0.257572	-0.0300233	4
949	SCARB1	scavenger receptor class B member 1	0.261109	-0.103143	4
2817	GPC1	glypican 1	0.267706	0.379582	4
65018	PINK1	PTEN induced kinase 1	0.270971	2.41184	4
29074	MRPL18	mitochondrial ribosomal protein L18	0.271581	0.212376	4
89853	MVB12B	multivesicular body subunit 12B	0.280136	0.0691971	4
2043	EPHA4	EPH receptor A4	0.28	0.0971622	4
6002	RGS12	regulator of G protein signaling 12	0.29	0.0258189	4
168667	BMPER	BMP binding endothelial regulator	0.295075	0.0255451	4
1978	EIF4EBP1	eukaryotic translation initiation factor 4E binding protein 1	0.298317	0.290095	4
10098	TSPAN5	tetraspanin 5	0.312702	0.0223715	4
2049	EPHB3	EPH receptor B3	0.316524	0.0328208	4
80176	SPSB1	splA/ryanodine receptor domain and SOCS box containing 1	0.3271	0.046122	4
84131	CEP78	centrosomal protein 78	0.331849	0.0242549	4
80854	SETD7	SET domain containing 7, histone lysine methyltransferase	0.34	0.0552929	4
80775	TMEM177	transmembrane protein 177	0.344532	0.0289106	4
57460	PPM1H	protein phosphatase, Mg2+/Mn2+ dependent 1H	0.344976	0.022609	4
26267	FBXO10	F-box protein 10	0.346816	0.250209	4
5608	MAP2K6	mitogen-activated protein kinase kinase 6	0.349269	0.0183459	4
93974	ATP5IF1	ATP synthase inhibitory factor subunit 1	0.349801	0.325807	4
9448	MAP4K4	mitogen-activated protein kinase kinase kinase kinase 4	0.36209		4
51562	MBIP	MAP3K12 binding inhibitory protein 1	0.36	0.0181476	4
28957	MRPS28	mitochondrial ribosomal protein S28	0.367196	0.165261	4
8728	ADAM19	ADAM metallopeptidase domain 19	0.368895	-0.0041184	4
1123	CHN1	chimerin 1	0.37	0.0253549	4
3993	LLGL2	LLGL scribble cell polarity complex component 2	0.373833	0.0344239	4
9882	TBC1D4	TBC1 domain family member 4	0.38	0.119471	4
7003	TEAD1	TEA domain transcription factor 1	0.382846	0.024634	4
84898	PLXDC2	plexin domain containing 2	0.39	0.0196926	4
54969	HPF1	histone PARylation factor 1	0.395716		4
84191	CIAO2A	cytosolic iron-sulfur assembly component 2A	0.411175	0.179907	4
30011	SH3KBP1	SH3 domain containing kinase binding protein 1	0.42	-0.0864988	4
11320	MGAT4A	alpha-1,3-mannosyl-glycoprotein 4-beta-N-acetylglucosaminyltransferase A	0.421452	0.0249236	4
11320	MGAT4A	alpha-1,3-mannosyl-glycoprotein 4-beta-N-acetylglucosaminyltransferase A	0.421452	0.0249236	4
56521	DNAJC12	DnaJ heat shock protein family (Hsp40) member C12	0.425651	0.0129726	4
3695	ITGB7	integrin subunit beta 7	0.427751	-0.0631056	4
9912	ARHGAP44	Rho GTPase activating protein 44	0.430052	0.0242816	4
56990	CDC42SE2	CDC42 small effector 2	0.44	0.0855051	4
201931	TMEM192	transmembrane protein 192	0.45	0.0141649	4
8495	PPFIBP2	PPFIA binding protein 2	0.459579	0.0251732	4
8777	MPDZ	multiple PDZ domain crumbs cell polarity complex component	0.47	0.0286953	4
7111	TMOD1	tropomodulin 1	0.469043	0.269108	4
57107	PDSS2	decaprenyl diphosphate synthase subunit 2	0.472067	0.0237315	4
83452	RAB33B	RAB33B, member RAS oncogene family	0.473559	0.0358984	4
8723	SNX4	sorting nexin 4	0.478123	0.0297879	4
1060	CENPC	centromere protein C	0.496064	0.0284735	4
11094	CACFD1	calcium channel flower domain containing 1	0.5	0.0586981	4
7163	TPD52	tumor protein D52	0.502153	0.02278	4
23331	TTC28	tetratricopeptide repeat domain 28	0.507744		4
85415	RHPN2	rhophilin Rho GTPase binding protein 2	0.52	-0.00502039	4
79633	FAT4	FAT atypical cadherin 4	0.53	0.0251623	4
55647	RAB20	RAB20, member RAS oncogene family	0.525914	0.08437	4
9423	NTN1	netrin 1	0.526036	0.0700277	4
3709	ITPR2	inositol 1,4,5-trisphosphate receptor type 2	0.53128	0.0215597	4
10807	ENTR1	endosome associated trafficking regulator 1	0.534564	0.0563319	4
23621	BACE1	beta-secretase 1	0.539209	0.0476518	4
26260	FBXO25	F-box protein 25	0.54	0.0361894	4
117143	TADA1	transcriptional adaptor 1	0.56	-0.00400846	4
317762	CCDC85C	coiled-coil domain containing 85C	0.56		4
79833	GEMIN6	gem nuclear organelle associated protein 6	0.59		4
25926	NOL11	nucleolar protein 11	0.592859	0.0200014	4
23043	TNIK	TRAF2 and NCK interacting kinase	0.595736		4
9922	IQSEC1	IQ motif and Sec7 domain ArfGEF 1	0.602655	0.0282159	4
3482	IGF2R	insulin like growth factor 2 receptor	0.6	0.115311	4
91584	PLXNA4	plexin A4	0.61	0.0245185	4
285331	CCDC66	coiled-coil domain containing 66	0.61		4
5775	PTPN4	protein tyrosine phosphatase non-receptor type 4	0.61	0.0284846	4
55959	SULF2	sulfatase 2	0.61	0.217584	4
7410	VAV2	vav guanine nucleotide exchange factor 2	0.62	0.0231596	4
85865	GTPBP10	GTP binding protein 10	0.62	0.0200879	4
4647	MYO7A	myosin VIIA	0.620136	0.0213025	4
80169	CTC1	CST telomere replication complex component 1	0.64	0.040856	4
8660	IRS2	insulin receptor substrate 2	0.640537		4
374969	SVBP	small vasohibin binding protein	0.641739		4
6453	ITSN1	intersectin 1	0.64	0.0218463	4
2677	GGCX	gamma-glutamyl carboxylase	0.646745	-0.0350362	4
285704	RGMB	repulsive guidance molecule BMP co-receptor b	0.65	0.0346778	4
57231	SNX14	sorting nexin 14	0.65		4
643155	SMIM15	small integral membrane protein 15	0.65		4
55274	PHF10	PHD finger protein 10	0.67	0.0621514	4
79064	TMEM223	transmembrane protein 223	0.69	0.256507	4
124565	SLC38A10	solute carrier family 38 member 10	0.7	0.700124	4
10083	USH1C	USH1 protein network component harmonin	0.0306114	0.0140215	5
56666	PANX2	pannexin 2	0.0376409		5
2	A2M	alpha-2-macroglobulin	0.0794537	2.05764	5
57526	PCDH19	protocadherin 19	0.11	0.0262474	5
84216	TMEM117	transmembrane protein 117	0.128863	0.0284326	5
55740	ENAH	ENAH actin regulator	0.133278		5
7474	WNT5A	Wnt family member 5A	0.144987	0.0346768	5
51804	SIX4	SIX homeobox 4	0.15		5
25861	WHRN	whirlin	0.173557	0.0225211	5
63898	SH2D4A	SH2 domain containing 4A	0.17	-0.00679349	5
63898	SH2D4A	SH2 domain containing 4A	0.17	-0.00679349	5
900	CCNG1	cyclin G1	0.176381	5.31691	5
57678	GPAM	glycerol-3-phosphate acyltransferase, mitochondrial	0.181755	0.153119	5
150082	LCA5L	lebercilin LCA5 like	0.19	0.0213795	5
10082	GPC6	glypican 6	0.192153	0.0267073	5
23261	CAMTA1	calmodulin binding transcription activator 1	0.196801	-0.658967	5
23261	CAMTA1	calmodulin binding transcription activator 1	0.196801	-0.658967	5
4837	NNMT	nicotinamide N-methyltransferase	0.198279	10.5456	5
124857	WFIKKN2	WAP, follistatin/kazal, immunoglobulin, kunitz and netrin domain containing 2	0.2	0.0258425	5
55872	PBK	PDZ binding kinase	0.23	0.0266017	5
387640	SKIDA1	SKI/DACH domain containing 1	0.231553	0.0238999	5
163126	EID2	EP300 interacting inhibitor of differentiation 2	0.249991		5
55789	DEPDC1B	DEP domain containing 1B	0.26		5
3549	IHH	Indian hedgehog signaling molecule	0.26	0.0189829	5
57082	KNL1	kinetochore scaffold 1	0.27	0.0216145	5
375307	CATIP	ciliogenesis associated TTC17 interacting protein	0.27		5
120892	LRRK2	leucine rich repeat kinase 2	0.277913	0.0298463	5
79722	ANKRD55	ankyrin repeat domain 55	0.28	0.0213	5
857	CAV1	caveolin 1	0.3	1.91344	5
23588	KLHDC2	kelch domain containing 2	0.30348		5
7074	TIAM1	TIAM Rac1 associated GEF 1	0.307425	0.0310287	5
201895	SMIM14	small integral membrane protein 14	0.310382	0.0594909	5
2887	GRB10	growth factor receptor bound protein 10	0.311062	0.0990917	5
2274	FHL2	four and a half LIM domains 2	0.311772	0.332117	5
5336	PLCG2	phospholipase C gamma 2	0.319606		5
8326	FZD9	frizzled class receptor 9	0.319737	0.0215828	5
100287898	TTC34	tetratricopeptide repeat domain 34	0.32		5
343450	KCNT2	potassium sodium-activated channel subfamily T member 2	0.346413		5
374986	MIGA1	mitoguardin 1	0.375655	0.0293168	5
9806	SPOCK2	SPARC (osteonectin), cwcv and kazal like domains proteoglycan 2	0.38	0.0127909	5
3394	IRF8	interferon regulatory factor 8	0.383053		5
55214	P3H2	prolyl 3-hydroxylase 2	0.395514	0.0269334	5
56938	ARNTL2	aryl hydrocarbon receptor nuclear translocator like 2	0.396188	0.0321318	5
6624	FSCN1	fascin actin-bundling protein 1	0.41	0.0101322	5
23220	DTX4	deltex E3 ubiquitin ligase 4	0.44		5
10747	MASP2	mannan binding lectin serine peptidase 2	0.44	-0.309878	5
54843	SYTL2	synaptotagmin like 2	0.446161	0.026634	5
92126	DSEL	dermatan sulfate epimerase like	0.454618	0.0241641	5
10750	GRAP	GRB2 related adaptor protein	0.46	0.0327883	5
84059	ADGRV1	adhesion G protein-coupled receptor V1	0.46	0.0106511	5
286097	MICU3	mitochondrial calcium uptake family member 3	0.463563		5
11096	ADAMTS5	ADAM metallopeptidase with thrombospondin type 1 motif 5	0.464778	0.0260155	5
10144	FAM13A	family with sequence similarity 13 member A	0.491279	0.037261	5
2735	GLI1	GLI family zinc finger 1	0.49	0.0250056	5
3176	HNMT	histamine N-methyltransferase	0.49484	-0.250812	5
374786	EFCAB5	EF-hand calcium binding domain 5	0.5	0.0252183	5
23507	LRRC8B	leucine rich repeat containing 8 VRAC subunit B	0.53	0.0238888	5
80709	AKNA	AT-hook transcription factor	0.54	0.025879	5
6423	SFRP2	secreted frizzled related protein 2	0.55	0.0213903	5
127262	TPRG1L	tumor protein p63 regulated 1 like	0.546743	0.350165	5
6119	RPA3	replication protein A3	0.56	0.127148	5
79798	ARMC5	armadillo repeat containing 5	0.58	0.0372406	5
9585	KIF20B	kinesin family member 20B	0.58	0.0313989	5
9306	SOCS6	suppressor of cytokine signaling 6	0.59	0.0231313	5
353116	RILPL1	Rab interacting lysosomal protein like 1	0.601536	1.10732	5
8459	TPST2	tyrosylprotein sulfotransferase 2	0.61	0.188684	5
94122	SYTL5	synaptotagmin like 5	0.61		5
3131	HLF	HLF transcription factor, PAR bZIP family member	0.61	0.0200851	5
64398	MPP5	membrane palmitoylated protein 5	0.61	0.0420219	5
5341	PLEK	pleckstrin	0.621469	0.0347831	5
64928	MRPL14	mitochondrial ribosomal protein L14	0.62	0.00322116	5
63877	FAM204A	family with sequence similarity 204 member A	0.63	0.0486989	5
25841	ABTB2	ankyrin repeat and BTB domain containing 2	0.64	0.0200416	5
2736	GLI2	GLI family zinc finger 2	0.64	0.0209286	5
11102	RPP14	ribonuclease P/MRP subunit p14	0.654443	0.01462	5
27315	PGAP2	post-GPI attachment to proteins 2	0.65		5
4324	MMP15	matrix metallopeptidase 15	0.69	0.00912026	5
158405	KIAA1958	KIAA1958	0.69	0.0245364	5
23253	ANKRD12	ankyrin repeat domain 12	0.69	0.0720675	5
27324	TOX3	TOX high mobility group box family member 3	0.0189621	0.0218228	6
83715	ESPN	espin	0.0247474	0.14443	6
57167	SALL4	spalt like transcription factor 4	0.0413181		6
94030	LRRC4B	leucine rich repeat containing 4B	0.0488931	0.0234327	6
57549	IGSF9	immunoglobulin superfamily member 9	0.0506901	0.117422	6
3004	GZMM	granzyme M	0.0661679	0.0169107	6
3960	LGALS4	galectin 4	0.06747	0.143489	6
26053	AUTS2	activator of transcription and developmental regulator AUTS2	0.0713764	0.0527223	6
388591	RNF207	ring finger protein 207	0.0739008		6
5446	PON3	paraoxonase 3	0.0739979	0.968398	6
3483	IGFALS	insulin like growth factor binding protein acid labile subunit	0.0788508	1.15719	6
6450	SH3BGR	SH3 domain binding glutamate rich protein	0.0828579	0.047133	6
53942	CNTN5	contactin 5	0.08		6
25924	MYRIP	myosin VIIA and Rab interacting protein	0.0890218	0.0219243	6
91683	SYT12	synaptotagmin 12	0.0943904	0.0236755	6
7139	TNNT2	troponin T2, cardiac type	0.100611	6.34893	6
51087	YBX2	Y-box binding protein 2	0.11517	0.0213229	6
51087	YBX2	Y-box binding protein 2	0.11517	0.0213229	6
11075	STMN2	stathmin 2	0.12	0.0219992	6
29760	BLNK	B cell linker	0.132697		6
5913	RAPSN	receptor associated protein of the synapse	0.137114	0.0251588	6
4711	NDUFB5	NADH:ubiquinone oxidoreductase subunit B5	0.139031	4.20974	6
7035	TFPI	tissue factor pathway inhibitor	0.143373		6
2823	GPM6A	glycoprotein M6A	0.16	-0.00187942	6
1363	CPE	carboxypeptidase E	0.172503	1.77315	6
59352	LGR6	leucine rich repeat containing G protein-coupled receptor 6	0.19	0.0482755	6
359845	RFLNB	refilin B	0.213791	0.102495	6
9254	CACNA2D2	calcium voltage-gated channel auxiliary subunit alpha2delta 2	0.22	-0.00339498	6
7421	VDR	vitamin D receptor	0.22	0.0175557	6
5507	PPP1R3C	protein phosphatase 1 regulatory subunit 3C	0.229348	0.737186	6
3698	ITIH2	inter-alpha-trypsin inhibitor heavy chain 2	0.363465	3.48982	6
9750	RIPOR2	RHO family interacting cell polarization regulator 2	0.234976	0.0242805	6
91608	RASL10B	RAS like family 10 member B	0.24		6
91283	MSANTD3	Myb/SANT DNA binding domain containing 3	0.240207	0.00477916	6
51053	GMNN	geminin DNA replication inhibitor	0.15	0.108452	6
4709	NDUFB3	NADH:ubiquinone oxidoreductase subunit B3	0.261092	3.48815	6
2208	FCER2	Fc fragment of IgE receptor II	0.27354	0.0195386	6
3084	NRG1	neuregulin 1	0.27793		6
1345	COX6C	cytochrome c oxidase subunit 6C	0.28069	7.00502	6
84457	PHYHIPL	phytanoyl-CoA 2-hydroxylase interacting protein like	0.317161	0.0222748	6
9148	NEURL1	neuralized E3 ubiquitin protein ligase 1	0.324017	0.0158852	6
9532	BAG2	BAG cochaperone 2	0.32468	0.0282535	6
219854	TMEM218	transmembrane protein 218	0.33	0.0271095	6
79852	EPHX3	epoxide hydrolase 3	0.33	0.0259557	6
5509	PPP1R3D	protein phosphatase 1 regulatory subunit 3D	0.341324	0.0332784	6
3698	ITIH2	inter-alpha-trypsin inhibitor heavy chain 2	0.363465	3.48982	6
124925	SEZ6	seizure related 6 homolog	0.37	0.0236307	6
162239	ZFP1	ZFP1 zinc finger protein	0.395107	0.0248597	6
10875	FGL2	fibrinogen like 2	0.406694	0.283919	6
3363	HTR7	5-hydroxytryptamine receptor 7	0.41	0.0164788	6
85025	TMEM60	transmembrane protein 60	0.433262		6
55830	GLT8D1	glycosyltransferase 8 domain containing 1	0.449518	0.151187	6
1490	CCN2	cellular communication network factor 2	0.45	0.800745	6
3662	IRF4	interferon regulatory factor 4	0.45	0.0254234	6
56616	DIABLO	diablo IAP-binding mitochondrial protein	0.469183	0.106774	6
259230	SGMS1	sphingomyelin synthase 1	0.471292	0.089733	6
254102	EHBP1L1	EH domain binding protein 1 like 1	0.474357	0.146859	6
79568	MAIP1	matrix AAA peptidase interacting protein 1	0.48	0.059623	6
79568	MAIP1	matrix AAA peptidase interacting protein 1	0.48	0.059623	6
54331	GNG2	G protein subunit gamma 2	0.48	0.0245797	6
162517	FBXO39	F-box protein 39	0.49		6
57110	PLAAT1	phospholipase A and acyltransferase 1	0.51	0.0281992	6
116444	GRIN3B	glutamate ionotropic receptor NMDA type subunit 3B	0.508015	0.0247632	6
4008	LMO7	LIM domain 7	0.51	0.0328247	6
1370	CPN2	carboxypeptidase N subunit 2	0.51	-0.0559151	6
157807	CLVS1	clavesin 1	0.52	0.0247923	6
284252	KCTD1	potassium channel tetramerization domain containing 1	0.43	0.0254767	6
9891	NUAK1	NUAK family kinase 1	0.533599	0.0619061	6
91404	SESTD1	SEC14 and spectrin domain containing 1	0.54	0.0239256	6
26470	SEZ6L2	seizure related 6 homolog like 2	0.54	0.0163735	6
4486	MST1R	macrophage stimulating 1 receptor	0.55	0.0238283	6
23219	FBXO28	F-box protein 28	0.63	0.0362067	6
140461	ASB8	ankyrin repeat and SOCS box containing 8	0.63	0.261232	6
154796	AMOT	angiomotin	0.632075	0.0339932	6
639	PRDM1	PR/SET domain 1	0.45	0.0430308	6
9931	HELZ	helicase with zinc finger	0.69	0.0279842	6
64388	GREM2	gremlin 2, DAN family BMP antagonist	0.49	0.0280131	6
3760	KCNJ3	potassium inwardly rectifying channel subfamily J member 3	0	0.411159	7
57758	SCUBE2	signal peptide, CUB domain and EGF like domain containing 2	0	0.0308994	7
84675	TRIM55	tripartite motif containing 55	0		7
80274	SCUBE1	signal peptide, CUB domain and EGF like domain containing 1	0.0450525		7
1949	EFNB3	ephrin B3	0.0733923	0.07714	7
4633	MYL2	myosin light chain 2	0.108432	21.0798	7
26499	PLEK2	pleckstrin 2	0.12	0.024982	7
1842	ECM2	extracellular matrix protein 2	0.118628	0.0283458	7
114904	C1QTNF6	C1q and TNF related 6	0.169264		7
23677	SH3BP4	SH3 domain binding protein 4	0.17	0.10045	7
266727	MDGA1	MAM domain containing glycosylphosphatidylinositol anchor 1	0.2	0.0174726	7
344148	NCKAP5	NCK associated protein 5	0.199473		7
170961	ANKRD24	ankyrin repeat domain 24	0.223352	0.0177889	7
8736	MYOM1	myomesin 1	0.224777		7
339366	ADAMTSL5	ADAMTS like 5	0.254411		7
91624	NEXN	nexilin F-actin binding protein	0.277587		7
81544	GDPD5	glycerophosphodiester phosphodiesterase domain containing 5	0.304335		7
54875	CNTLN	centlein	0.315156	0.0251155	7
6483	ST3GAL2	ST3 beta-galactoside alpha-2,3-sialyltransferase 2	0.34	0.0263009	7
81563	C1orf21	chromosome 1 open reading frame 21	0.341053	0.0886795	7
356	FASLG	Fas ligand	0.39		7
7976	FZD3	frizzled class receptor 3	0.52	0.0223201	7
59338	PLEKHA1	pleckstrin homology domain containing A1	0.52	0.051112	7
59338	PLEKHA1	pleckstrin homology domain containing A1	0.52	0.051112	7
64376	IKZF5	IKAROS family zinc finger 5	0.38	0.0637147	7
3672	ITGA1	integrin subunit alpha 1	0.59		7
23414	ZFPM2	zinc finger protein, FOG family member 2	0.42	0.0388591	7
254228	CALHM5	calcium homeostasis modulator family member 5	0.64		7
84331	MCRIP2	MAPK regulated corepressor interacting protein 2	0.68	0.852372	7
5467	PPARD	peroxisome proliferator activated receptor delta	0.7	0.0219447	7
113622	ADPRHL1	ADP-ribosylhydrolase like 1	0	0.497286	8
1943	EFNA2	ephrin A2	0	0.0239609	8
56911	MAP3K7CL	MAP3K7 C-terminal like	0	0.0234835	8
9499	MYOT	myotilin	0		8
5816	PVALB	parvalbumin	0	0.0627874	8
65078	RTN4R	reticulon 4 receptor	0		8
65078	RTN4R	reticulon 4 receptor	0		8
388595	TMEM82	transmembrane protein 82	0		8
9032	TM4SF5	transmembrane 4 L six family member 5	0.005392	0.0852055	8
7448	VTN	vitronectin	0.014836	13.5248	8
342979	PALM3	paralemmin 3	0.0216428	0.0248106	8
51760	SYT17	synaptotagmin 17	0.0300379		8
79442	LRRC2	leucine rich repeat containing 2	0.0312684	0.248289	8
9848	MFAP3L	microfibril associated protein 3 like	0.0335771	0.0452755	8
91828	EXOC3L4	exocyst complex component 3 like 4	0.0351993	0.0244542	8
150290	DUSP18	dual specificity phosphatase 18	0.0471425	0.0523044	8
142686	ASB14	ankyrin repeat and SOCS box containing 14	0.0561415	0.399351	8
350	APOH	apolipoprotein H	0.056635	4.83462	8
140862	ISM1	isthmin 1	0.06	0.0202809	8
4878	NPPA	natriuretic peptide A	0.110029	4.89387	8
54829	ASPN	asporin	0.0657408	0.0709554	8
4151	MB	myoglobin	0.0670291	18.3971	8
54360	CYTL1	cytokine like 1	0.08	0.0374549	8
51778	MYOZ2	myozenin 2	0.0908423	3.58244	8
4886	NPY1R	neuropeptide Y receptor Y1	0.0968714	0.0261963	8
6580	SLC22A1	solute carrier family 22 member 1	0.151136	5.21116	8
9547	CXCL14	C-X-C motif chemokine ligand 14	0.0980942	0.0674701	8
123722	FSD2	fibronectin type III and SPRY domain containing 2	0.100645	0.0211234	8
256380	SCML4	Scm polycomb group protein like 4	0.103001		8
8482	SEMA7A	semaphorin 7A (John Milton Hagen blood group)	0.103819	0.0355472	8
203190	LGI3	leucine rich repeat LGI family member 3	0.108414	-0.0299512	8
10611	PDLIM5	PDZ and LIM domain 5	0.109008	2.53132	8
4878	NPPA	natriuretic peptide A	0.110029	4.89387	8
256714	MAP7D2	MAP7 domain containing 2	0.11	0.027434	8
4773	NFATC2	nuclear factor of activated T cells 2	0.112512	0.0178201	8
4773	NFATC2	nuclear factor of activated T cells 2	0.112512	0.0178201	8
57091	CASS4	Cas scaffold protein family member 4	0.12	0.0257348	8
4922	NTS	neurotensin	0.119608	0.0295607	8
377007	KLHL30	kelch like family member 30	0.12	0.0560974	8
7136	TNNI2	troponin I2, fast skeletal type	0.125942	0.0350356	8
57211	ADGRG6	adhesion G protein-coupled receptor G6	0.133803		8
4496	MT1H	metallothionein 1H	0.134814	13.6746	8
4023	LPL	lipoprotein lipase	0.141773	7.91935	8
27063	ANKRD1	ankyrin repeat domain 1	0.142349		8
50512	PODXL2	podocalyxin like 2	0.143121	0.0264153	8
59341	TRPV4	transient receptor potential cation channel subfamily V member 4	0.143721		8
6580	SLC22A1	solute carrier family 22 member 1	0.151136	5.21116	8
83597	RTP3	receptor transporter protein 3	0.151607	0.0995091	8
325	APCS	amyloid P component, serum	0.154128	2.82096	8
57482	CRACD	capping protein inhibiting regulator of actin dynamics	0.16	0.0246822	8
5176	SERPINF1	serpin family F member 1	0.16244	2.69582	8
3053	SERPIND1	serpin family D member 1	0.1681	0.284844	8
23087	TRIM35	tripartite motif containing 35	0.170433	0.198046	8
55715	DOK4	docking protein 4	0.17	0.0766442	8
64407	RGS18	regulator of G protein signaling 18	0.175121	0.0246969	8
23767	FLRT3	fibronectin leucine rich transmembrane protein 3	0.18	0.0276119	8
129080	EMID1	EMI domain containing 1	0.180615	0.00961473	8
92421	CHMP4C	charged multivesicular body protein 4C	0.183083	0.0269624	8
130574	LYPD6	LY6/PLAUR domain containing 6	0.18	0.0226634	8
23676	SMPX	small muscle protein X-linked	0.185216	4.83126	8
925	CD8A	CD8a molecule	0.190175		8
10216	PRG4	proteoglycan 4	0.19269	0.00814739	8
183	AGT	angiotensinogen	0.19307	7.64655	8
3914	LAMB3	laminin subunit beta 3	0.193483	0.0410939	8
57007	ACKR3	atypical chemokine receptor 3	0.194712	-0.0337779	8
163702	IFNLR1	interferon lambda receptor 1	0.19602	0.025794	8
163702	IFNLR1	interferon lambda receptor 1	0.19602	0.025794	8
10673	TNFSF13B	TNF superfamily member 13b	0.198909		8
1101	CHAD	chondroadherin	0.2	0.0500157	8
1101	CHAD	chondroadherin	0.2	0.0500157	8
3898	LAD1	ladinin 1	0.203751	0.0260139	8
7038	TG	thyroglobulin	0.21	0.0196295	8
5737	PTGFR	prostaglandin F receptor	0.21	0.0240728	8
283377	SPRYD4	SPRY domain containing 4	0.212494	-0.0322527	8
57761	TRIB3	tribbles pseudokinase 3	0.21	0.131332	8
710	SERPING1	serpin family G member 1	0.214416	6.19575	8
6490	PMEL	premelanosome protein	0.22	0.0286648	8
283554	GPR137C	G protein-coupled receptor 137C	0.22		8
9472	AKAP6	A-kinase anchoring protein 6	0.220801	0.194358	8
969	CD69	CD69 molecule	0.22	0.0247362	8
1414	CRYBB1	crystallin beta B1	0.227716	0.0207196	8
10256	CNKSR1	connector enhancer of kinase suppressor of Ras 1	0.229018	0.014811	8
93426	SYCE1	synaptonemal complex central element protein 1	0.23	0.024326	8
81493	SYNC	syncoilin, intermediate filament protein	0.230349	0.0388002	8
79668	PARP8	poly(ADP-ribose) polymerase family member 8	0.230844	0.0197264	8
3240	HP	haptoglobin	0.233359	42.5729	8
10609	P3H4	prolyl 3-hydroxylase family member 4 (inactive)	0.236671	0.0204752	8
10234	LRRC17	leucine rich repeat containing 17	0.24		8
26056	RAB11FIP5	RAB11 family interacting protein 5	0.241264	0.0490176	8
64236	PDLIM2	PDZ and LIM domain 2	0.24	-0.139082	8
378884	NHLRC1	NHL repeat containing E3 ubiquitin protein ligase 1	0.243732	0.0275736	8
5652	PRSS8	serine protease 8	0.24	0.0267909	8
50937	CDON	cell adhesion associated, oncogene regulated	0.248321	0.0396866	8
200634	KRTCAP3	keratinocyte associated protein 3	0.249595		8
269	AMHR2	anti-Mullerian hormone receptor type 2	0.25	0.0232902	8
2811	GP1BA	glycoprotein Ib platelet subunit alpha	0.254073	0.0235569	8
2697	GJA1	gap junction protein alpha 1	0.255342	4.10809	8
1039	CDR2	cerebellar degeneration related protein 2	0.257223	0.0357947	8
113791	PIK3IP1	phosphoinositide-3-kinase interacting protein 1	0.260012	0.114107	8
5148	PDE6G	phosphodiesterase 6G	0.26	0.0352376	8
5502	PPP1R1A	protein phosphatase 1 regulatory inhibitor subunit 1A	0.267	2.54943	8
9182	RASSF9	Ras association domain family member 9	0.274174	0.0263615	8
482	ATP1B2	ATPase Na+/K+ transporting subunit beta 2	0.277961	0.0193763	8
914	CD2	CD2 molecule	0.29	0.0143815	8
79777	ACBD4	acyl-CoA binding domain containing 4	0.296211	0.0284767	8
4908	NTF3	neurotrophin 3	0.297348	0.0357142	8
50619	DEF6	DEF6 guanine nucleotide exchange factor	0.3	-0.000589962	8
54982	CLN6	CLN6 transmembrane ER protein	0.303782	0.0234458	8
1191	CLU	clusterin	0.310183		8
90693	CCDC126	coiled-coil domain containing 126	0.311675	0.0235862	8
254427	PROSER2	proline and serine rich 2	0.31	0.0200674	8
54518	APBB1IP	amyloid beta precursor protein binding family B member 1 interacting protein	0.313577	0.0311645	8
56253	CRTAM	cytotoxic and regulatory T cell molecule	0.31	0.0208662	8
7096	TLR1	toll like receptor 1	0.317416	0.0227508	8
4741	NEFM	neurofilament medium	0.32	0.0246752	8
8507	ENC1	ectodermal-neural cortex 1	0.323375	0.0201024	8
4135	MAP6	microtubule associated protein 6	0.33	0.0170542	8
973	CD79A	CD79a molecule	0.333528		8
1002	CDH4	cadherin 4	0.33	0.0260917	8
26040	SETBP1	SET binding protein 1	0.336833	0.0245042	8
9957	HS3ST1	heparan sulfate-glucosamine 3-sulfotransferase 1	0.33711	0.024503	8
4059	BCAM	basal cell adhesion molecule (Lutheran blood group)	0.34	0.132232	8
55924	INKA2	inka box actin regulator 2	0.343839	0.0246877	8
201799	TMEM154	transmembrane protein 154	0.34	0.0245397	8
239	ALOX12	arachidonate 12-lipoxygenase, 12S type	0.348618	0.025228	8
7104	TM4SF4	transmembrane 4 L six family member 4	0.36	-0.457096	8
51666	ASB4	ankyrin repeat and SOCS box containing 4	0.35611	0.0205836	8
3895	KTN1	kinectin 1	0.35658	0.681549	8
54997	TESC	tescalcin	0.358151	0.250299	8
5778	PTPN7	protein tyrosine phosphatase non-receptor type 7	0.36	-0.000702794	8
9715	FAM131B	family with sequence similarity 131 member B	0.36	0.0223365	8
1417	CRYBB3	crystallin beta B3	0.364265	0.0257919	8
7098	TLR3	toll like receptor 3	0.364524		8
6988	TCTA	T cell leukemia translocation altered	0.37	0.292313	8
6988	TCTA	T cell leukemia translocation altered	0.37	0.292313	8
933	CD22	CD22 molecule	0.371478	0.0195378	8
8702	B4GALT4	beta-1,4-galactosyltransferase 4	0.376593	0.030451	8
100131211	NEMP2	nuclear envelope integral membrane protein 2	0.377732		8
7903	ST8SIA4	ST8 alpha-N-acetyl-neuraminide alpha-2,8-sialyltransferase 4	0.38	0.0544496	8
259	AMBP	alpha-1-microglobulin/bikunin precursor	0.38	0.905059	8
729085	GASK1A	golgi associated kinase 1A	0.39		8
5959	RDH5	retinol dehydrogenase 5	0.39484		8
163882	CNST	consortin, connexin sorting protein	0.4	0.0265235	8
22807	IKZF2	IKAROS family zinc finger 2	0.4	0.0275984	8
10018	BCL2L11	BCL2 like 11	0.404303	0.0290151	8
131873	COL6A6	collagen type VI alpha 6 chain	0.41		8
10825	NEU3	neuraminidase 3	0.41	0.0360959	8
999	CDH1	cadherin 1	0.42		8
5720	PSME1	proteasome activator subunit 1	0.436895	-0.0277717	8
379	ARL4D	ADP ribosylation factor like GTPase 4D	0.444394	0.0167121	8
56172	ANKH	ANKH inorganic pyrophosphate transport regulator	0.453999		8
8431	NR0B2	nuclear receptor subfamily 0 group B member 2	0.457501	0.0622891	8
114926	SMIM19	small integral membrane protein 19	0.458168		8
54929	TMEM161A	transmembrane protein 161A	0.46	0.0733829	8
55765	INAVA	innate immunity activator	0.46	0.0232404	8
2841	GPR18	G protein-coupled receptor 18	0.465484	0.0264907	8
2863	GPR39	G protein-coupled receptor 39	0.47		8
53345	TM6SF2	transmembrane 6 superfamily member 2	0.469828	0.0745487	8
5997	RGS2	regulator of G protein signaling 2	0.478939	0.0177292	8
54751	FBLIM1	filamin binding LIM protein 1	0.482357	0.338375	8
3932	LCK	LCK proto-oncogene, Src family tyrosine kinase	0.487786	0.0960632	8
10891	PPARGC1A	PPARG coactivator 1 alpha	0.487812	0.122743	8
388564	TMEM238	transmembrane protein 238	0.488949		8
22874	PLEKHA6	pleckstrin homology domain containing A6	0.49	0.102066	8
201475	RAB12	RAB12, member RAS oncogene family	0.5	0.551271	8
388650	DIPK1A	divergent protein kinase domain 1A	0.5	0.0174195	8
146547	PRSS36	serine protease 36	0.43	0.00549661	8
80143	SIKE1	suppressor of IKBKE 1	0.52	0.0341931	8
389119	INKA1	inka box actin regulator 1	0.520722	0.0274058	8
56977	STOX2	storkhead box 2	0.48	0.0246714	8
7070	THY1	Thy-1 cell surface antigen	0.52	-0.0106055	8
140738	TMEM37	transmembrane protein 37	0.44		8
23113	CUL9	cullin 9	0.54	0.0242722	8
10922	FASTK	Fas activated serine/threonine kinase	0.55	0.020115	8
157285	PRAG1	PEAK1 related, kinase-activating pseudokinase 1	0.56	0.0208135	8
157285	PRAG1	PEAK1 related, kinase-activating pseudokinase 1	0.56	0.0208135	8
51085	MLXIPL	MLX interacting protein like	0.46	-0.0257439	8
23240	HP	haptoglobin	0.567579	0.0272932	8
8204	NRIP1	nuclear receptor interacting protein 1	0.57	0.0539061	8
23569	PADI4	peptidyl arginine deiminase 4	0.57	0.0231557	8
130132	RFTN2	raftlin family member 2	0.58	0.026763	8
123606	NIPA1	NIPA magnesium transporter 1	0.59	0.0199051	8
4900	NRGN	neurogranin	0.488939	-0.050395	8
57159	TRIM54	tripartite motif containing 54	0.59	0.180308	8
10206	TRIM13	tripartite motif containing 13	0.593236		8
121457	IKBIP	IKBKB interacting protein	0.61	0.0292386	8
55565	ZNF821	zinc finger protein 821	0.614434	0.026393	8
54958	TMEM160	transmembrane protein 160	0.61	0.166064	8
146760	RTN4RL1	reticulon 4 receptor like 1	0.424422		8
307	ANXA4	annexin A4	0.43	0.0826102	8
871	SERPINH1	serpin family H member 1	0.626531	0.438077	8
65055	REEP1	receptor accessory protein 1	0.37	0.0619514	8
619189	SERINC4	serine incorporator 4	0.64		8
9820	CUL7	cullin 7	0.645011	0.023118	8
3683	ITGAL	integrin subunit alpha L	0.65		8
55437	STRADB	STE20 related adaptor beta	0.66	0.0397745	8
2029	ENSA	endosulfine alpha	0.66	0.0141119	8
10953	TOMM34	translocase of outer mitochondrial membrane 34	0.66	-0.000979721	8
10507	SEMA4D	semaphorin 4D	0.66	0.0242415	8
84962	AJUBA	ajuba LIM protein	0.36	0.0218102	8
54101	RIPK4	receptor interacting serine/threonine kinase 4	0.37	0.0615676	8
29995	LMCD1	LIM and cysteine rich domains 1	0.689449	0.0253867	8
51231	VRK3	VRK serine/threonine kinase 3	0.7	0.140353	8
2784	GNB3	G protein subunit beta 3	0	0.0198461	9
3753	KCNE1	potassium voltage-gated channel subfamily E regulatory subunit 1	0		9
137797	LYPD2	LY6/PLAUR domain containing 2	0	0.0181452	9
10164	CHST4	carbohydrate sulfotransferase 4	0.0185783	0.0346311	9
286006	LSMEM1	leucine rich single-pass membrane protein 1	0.0496142		9
134285	TMEM171	transmembrane protein 171	0.0529046		9
6382	SDC1	syndecan 1	0.0910314	1.32007	9
339456	TMEM52	transmembrane protein 52	0.12		9
940	CD28	CD28 molecule	0.13	0.0685434	9
420	ART4	ADP-ribosyltransferase 4 (Dombrock blood group)	0.156905	0.0386776	9
5350	PLN	phospholamban	0.165236	24.4563	9
3574	IL7	interleukin 7	0.171935	0.0216304	9
3273	HRG	histidine rich glycoprotein	0.174275	3.25936	9
7053	TGM3	transglutaminase 3	0.18	0.0268412	9
155185	AMZ1	archaelysin family metallopeptidase 1	0.190481	0.0194156	9
64922	LRRC19	leucine rich repeat containing 19	0.21	0.023053	9
440087	SMCO3	single-pass membrane protein with coiled-coil domains 3	0.21		9
23308	ICOSLG	inducible T cell costimulator ligand	0.230561	0.0266337	9
26548	ITGB1BP2	integrin subunit beta 1 binding protein 2	0.232155	0.983197	9
1524	CX3CR1	C-X3-C motif chemokine receptor 1	0.233703	0.0267617	9
10046	MAMLD1	mastermind like domain containing 1	0.269725	0.0274537	9
84627	ZNF469	zinc finger protein 469	0.27		9
115111	SLC26A7	solute carrier family 26 member 7	0.31	0.017198	9
1238	ACKR2	atypical chemokine receptor 2	0.312645	0.0217996	9
921	CD5	CD5 molecule	0.318626	0.0169964	9
8537	BCAS1	breast carcinoma amplified sequence 1	0.32	0.0101656	9
3547	IGSF1	immunoglobulin superfamily member 1	0.33	0.0177604	9
333926	PPM1J	protein phosphatase, Mg2+/Mn2+ dependent 1J	0.338158	0.0160503	9
22915	MMRN1	multimerin 1	0.34	0.029317	9
7851	MALL	mal, T cell differentiation protein like	0.35	0.0235513	9
93323	HAUS8	HAUS augmin like complex subunit 8	0.354649	0.0265186	9
80008	TMEM156	transmembrane protein 156	0.36		9
3902	LAG3	lymphocyte activating 3	0.36	0.0260421	9
10040	TOM1L1	target of myb1 like 1 membrane trafficking protein	0.38	0.0398366	9
3460	IFNGR2	interferon gamma receptor 2	0.40231		9
51286	CEND1	cell cycle exit and neuronal differentiation 1	0.41	-0.00931702	9
6352	CCL5	C-C motif chemokine ligand 5	0.48	-0.0519	9
7462	LAT2	linker for activation of T cells family member 2	0.502293	0.0224021	9
3597	IL13RA1	interleukin 13 receptor subunit alpha 1	0.55	0.0305006	9
23062	GGA2	golgi associated, gamma adaptin ear containing, ARF binding protein 2	0.56	0.131332	9
3512	JCHAIN	joining chain of multimeric IgA and IgM	0.564411	0.028637	9
140831	ZSWIM3	zinc finger SWIM-type containing 3	0.601136	0.0242015	9
84953	MICALCL	MICAL C-terminal like	0.61		9
5919	RARRES2	retinoic acid receptor responder 2	0.41		9
23495	TNFRSF13B	TNF receptor superfamily member 13B	0.61		9
55196	RESF1	retroelement silencing factor 1	0.61	0.0833624	9
55196	RESF1	retroelement silencing factor 1	0.61	0.0833624	9
80342	TRAF3IP3	TRAF3 interacting protein 3	0.62		9
284680	SPATA46	spermatogenesis associated 46	0.65	0.0237733	9
4061	LY6E	lymphocyte antigen 6 family member E	0.66	-0.466233	9
115650	TNFRSF13C	TNF receptor superfamily member 13C	0.46		9
57053	CHRNA10	cholinergic receptor nicotinic alpha 10 subunit	0		10
51266	CLEC1B	C-type lectin domain family 1 member B	0	0.0472396	10
9796	PHYHIP	phytanoyl-CoA 2-hydroxylase interacting protein	0.0900565	0.00986757	10
441549	CDNF	cerebral dopamine neurotrophic factor	0.110754		10
10107	TRIM10	tripartite motif containing 10	0.12	0.0242816	10
12	SERPINA3	serpin family A member 3	0.150499	2.12094	10
28959	TMEM176B	transmembrane protein 176B	0.150924	3.80469	10
51265	CDKL3	cyclin dependent kinase like 3	0.20063	0.0183572	10
9726	ZNF646	zinc finger protein 646	0.214395	2.59637	10
10633	RASL10A	RAS like family 10 member A	0.227543	-0.00779949	10
931	MS4A1	membrane spanning 4-domains A1	0.23		10
283897	C16orf54	chromosome 16 open reading frame 54	0.23	0.0364151	10
340205	TREML1	triggering receptor expressed on myeloid cells like 1	0.26		10
120376	COLCA2	colorectal cancer associated 2	0.32		10
51561	IL23A	interleukin 23 subunit alpha	0.35	0.0216475	10
116071	BATF2	basic leucine zipper ATF-like transcription factor 2	0.355381	0.00379167	10
9127	P2RX6	purinergic receptor P2X 6	0.41		10
10537	UBD	ubiquitin D	0.42	0.0298532	10
93129	ORAI3	ORAI calcium release-activated calcium modulator 3	0.450695	-0.0419153	10
63939	FAM217B	family with sequence similarity 217 member B	0.48	0.0442386	10
58191	CXCL16	C-X-C motif chemokine ligand 16	0.482381	0.0227403	10
58191	CXCL16	C-X-C motif chemokine ligand 16	0.482381	0.0227403	10
126074	SWSAP1	SWIM-type zinc finger 7 associated protein 1	0.483107	0.0252694	10
25849	PARM1	prostate androgen-regulated mucin-like protein 1	0.44	0.27177	10
54993	ZSCAN2	zinc finger and SCAN domain containing 2	0.54	0.0244678	10
962	CD48	CD48 molecule	0.59	0.0229872	10
285971	ZNF775	zinc finger protein 775	0.648082		10
345	APOC3	apolipoprotein C3	0.110114	15.5457	11
200539	ANKRD23	ankyrin repeat domain 23	0.12	0.3927	11
6253	RTN2	reticulon 2	0.149674	0.0249847	11
336	APOA2	apolipoprotein A2	0.192854	8.46215	11
374403	TBC1D10C	TBC1 domain family member 10C	0.225492	0.0260422	11
92304	SCGB3A1	secretoglobin family 3A member 1	0.225595		11
563	AZGP1	alpha-2-glycoprotein 1, zinc-binding	0.270925	2.91806	11
646486	FABP12	fatty acid binding protein 12	0.35		11
6097	RORC	RAR related orphan receptor C	0.396542	0.0620234	11
9437	NCR1	natural cytotoxicity triggering receptor 1	0.42	0.0109608	11
7069	THRSP	thyroid hormone responsive	0.500917		11
7566	ZNF18	zinc finger protein 18	0.522253	0.0230093	11
80739	MPIG6B	megakaryocyte and platelet inhibitory receptor G6b	0.66		11
51282	SCAND1	SCAN domain containing 1	0.68	0.181739	11
147710	IGSF23	immunoglobulin superfamily member 23	0.0978013		12
84824	FCRLA	Fc receptor like A	0.143317	2.16268	12
22809	ATF5	activating transcription factor 5	0.152773	0.177135	12
401251	SAPCD1	suppressor APC domain containing 1	0.182242		12
6568	SLC17A1	solute carrier family 17 member 1	0.24	0.0227909	12
203523	ZNF449	zinc finger protein 449	0.241921	0.0245275	12
3433	IFIT2	interferon induced protein with tetratricopeptide repeats 2	0.292246	0.1083	12
349149	GJC3	gap junction protein gamma 3	0.3		12
79173	C19orf57	chromosome 19 open reading frame 57	0.33	0.0263243	12
5570	PKIB	cAMP-dependent protein kinase inhibitor beta	0.37	0.0241063	12
143282	FGFBP3	fibroblast growth factor binding protein 3	0.378948	0.0182939	12
341346	SMCO2	single-pass membrane protein with coiled-coil domains 2	0.4		12
3112	HLA-DOB	major histocompatibility complex, class II, DO beta	0.40561	0.0125872	12
55128	TRIM68	tripartite motif containing 68	0.495335	0.0200686	12
139886	SPIN4	spindlin family member 4	0.54	0.0195547	12
64860	ARMCX5	armadillo repeat containing X-linked 5	0.63	0.0260764	12
2944	GSTM1	glutathione S-transferase mu 1	0.13	4.99456	13
85480	TSLP	thymic stromal lymphopoietin	0.293586	0.0268646	13
84327	ZBED3	zinc finger BED-type containing 3	0.369571	0.360619	13
147906	DACT3	dishevelled binding antagonist of beta catenin 3	0.404388		13
84924	ZNF566	zinc finger protein 566	0.66	0.0238649	13
641372	ACOT6	acyl-CoA thioesterase 6	0.214577		14
