# Supplementary material for: Phylostratic Shift of Whole-Genome Duplications in Normal Mammalian Tissues towards Unicellularity Is Driven by Developmental Bivalent Genes and Reveals a Link to Cancer
Source: Int J Mol Sci. 2020 Nov 19;21(22):8759. doi: 10.3390/ijms21228759 (PMC7699474; doi:10.3390/ijms21228759)
Supplement: Supplementary file 1 [file ijms-21-08759-s001.zip › Supplementary Table 3-4.xlsx]

## Sheet: Table 3
	Supplementary Table 3. Gene modules enriching for ploidy associated genes from various phylostrata revealed by cross-species comparison
	GO Biological processes (phyl 1, upregulated)				gene numbers	q- value
	GO:0044281	small molecule metabolic process			51 of 1779	1.75e-26
	GO:0019752	carboxylic acid metabolic process			37 of 854	1.58e-23
	GO:0006082	organic acid metabolic process			38 of 959	3.86e-23
	GO:0017144	drug metabolic process			29 of 622	9.79e-19
	GO:0055114	oxidation-reduction process			30 of 923	2.46e-15
	GO:1901605	alpha-amino acid metabolic process			16 of 209	1.32e-12
	GO:0051186	cofactor metabolic process			20 of 467	1.13e-11
	GO:0006732	coenzyme metabolic process			17 of 297	1.2e-11
	GO:0006520	cellular amino acid metabolic process			17 of 308	1.89e-11
	GO:0008152	metabolic process			77 of 9569	2.33e-11
	GO:0044283	small molecule biosynthetic process			21 of 569	2.59e-11
	GO:0046395	carboxylic acid catabolic process			15 of 237	6.9e-11
	GO:0071704	organic substance metabolic process			74 of 9135	1.83e-10
	GO:0046394	carboxylic acid biosynthetic process			16 of 311	1.83e-10
	GO:1901606	alpha-amino acid catabolic process			11 of 98	2.62e-10
	GO:0009063	cellular amino acid catabolic process			11 of 114	1.14e-09
	GO:0044237	cellular metabolic process			70 of 8797	9.59e-09
	GO:0009056	catabolic process			30 of 1859	3.6e-08
	GO:0032787	monocarboxylic acid metabolic process			16 of 477	5.66e-08
	GO:1901575	organic substance catabolic process			27 of 1609	1.47e-07
	GO:0044248	cellular catabolic process			27 of 1646	2.3e-07
	GO:0006730	one-carbon metabolic process			6 of 24	3.15e-07
	GO:0019637	organophosphate metabolic process			21 of 1011	3.59e-07
	GO:0044262	cellular carbohydrate metabolic process			9 of 144	2.22e-06
	GO:0007568	aging			8 of 255	0.00078
	GO:0006979	response to oxidative stress			7 of 373	0.0186
	Kegg pathways (phyl 1, upregulated)				gene numbers	q- value
	hsa01100	Metabolic pathways			37 of 1250	7.99e-19
	hsa02010	ABC transporters			8 of 44	6.39e-09
	hsa01230	Biosynthesis of amino acids			8 of 72	1.48e-07
	hsa01200	Carbon metabolism			8 of 116	3.59e-06
	hsa00051	Fructose and mannose metabolism			5 of 33	0.00072
	hsa03010	Ribosome			5 of 130	0.00078
	Phylostratum 1 ( downregulated GO Biological processes)				gene numbers	q- value
	GO:0055114	oxidation-reduction process			25 of 923	1.12e-15
	GO:0019752	carboxylic acid metabolic process			23 of 854	3.4e-14
	GO:0055086	nucleobase-containing molecule metabolism			18 of 662	8.31e-11
	GO:0072350	tricarboxylic acid metabolic process			7 of 40	9.93e-09
	GO:0032787	monocarboxylic acid metabolic process			14 of 477	1.2e-08
	GO:0016999	antibiotic metabolic process			9 of 124	1.92e-08
	GO:0019637	organophosphate metabolic process			18 of 1011	3.93e-08
	GO:0072521	purine-containing compound metabolic proce			13 of 478	1.08e-07
	GO:0006099	tricarboxylic acid cycle			6 of 32	1.08e-07
	GO:0046395	carboxylic acid catabolic process			10 of 237	1.8e-07
	GO:0006101	citrate metabolic process			6 of 36	1.8e-07
	GO:0009150	purine ribonucleotide metabolic process			12 of 425	2.65e-07
	GO:0008152	metabolic process			49 of 9569	2.65e-07
	GO:0051186	cofactor metabolic process			12 of 467	3.89e-07
	GO:1901564	organonitrogen compound metabolic process			36 of 5281	7.59e-07
	GO:0044282	small molecule catabolic process			11 of 388	9.72e-07
	GO:0006732	coenzyme metabolic process			10 of 297	9.72e-07
	GO:0045333	cellular respiration			8 of 153	1.08e-06
	GO:0006790	sulfur compound metabolic process			10 of 343	3.28e-06
	Phylostratum 2 ( downregulated KEGG pathways)				gene numbers	q- value
	hsa01100	Metabolic pathways			15 of 1250	0.0037
	hsa04714	Thermogenesis			5 of 228	0.0143
	Phylostratum 3
	NO enrichment
	Phylostratum 4 (upregulated GO biological processes)				gene numbers	q- value
	GO:0007165	signal transduction			26 of 4738	0.01
	GO:0051716	cellular response to stimulus			28 of 6212	0.018
	GO:0051726	regulation of cell cycle			10 of 1129	0.0254
	GO:0042493	response to drug			9 of 900	0.0254
	GO:0048699	generation of neurons			11 of 1422	0.0331
	GO:0045664	regulation of neuron differentiation			7 of 595	0.0351
	GO:0072359	circulatory system development			8 of 807	0.0367
	GO:0048699	generation of neurons			11 of 1422	0.0331
	GO:0009653	anatomical structure morphogenesis			13 of 1992	0.0367
	Phylostratum 4 (upregulated KEGG pathways)				gene numbers	q- value
	hsa05200	Pathways in cancer			7 of 515	0.0127
	Phylostratum 4 (down regulated GO biological processes )				gene numbers	q- value
	GO:0023051	regulation of signalling			28 of 3360	0.0035
	GO:0010646	regulation of cell communication			28 of 3327	0.0035
	GO:0008037	cell recognition			6 of 138	0.0058
	GO:0048583	regulation of response to stimulus			28 of 3882	0.012
	GO:0009966	regulation of signal transduction			24 of 3033	0.012
	GO:0061337	cardiac conduction			5 of 63	0.0168
	GO:0051239	regulation of multicellular organismal process			22 of 2788	0.017
	GO:0023052	signaling			31 of 5108	0.029
	GO:0007154	cell communication			31 of 5219	0.0399
	Phylostratum 4 (down regulated KEGG pathways)
	NO enrichment
	Phylostratum 5 (upregulated GO biological processes)				gene numbers	q- value
	GO:0009790	embryo development			14 of 890	1.37e-05
	GO:0009653	anatomical structure morphogenesis			18 of 1992	0.00014
	GO:0045165	cell fate commitment			7 of 230	0.00062
	GO:0048731	system development			24 of 4144	0.00099
	GO:0048646	anatomical structure morphogenesis			11 of 831	0.00099
	GO:0048598	embryonic morphogenesis			9 of 545	0.00099
	GO:0009887	animal organ morphogenesis			11 of 865	0.00099
	GO:0007275	multicellular organism development			25 of 4726	0.001
	GO:0001525	angiogenesis			7 of 297	0.001
	GO:0072359	circulatory system development			10 of 807	0.0012
	GO:0048513	animal organ development			19 of 2926	0.0012
	GO:0035295	tube development			10 of 793	0.0012
	GO:0030335	positive regulation of cell migration			8 of 452	0.0012
	GO:0001704	formation of primary germ layer			5 of 115	0.0012
	GO:0060429	epithelium development			11 of 1055	0.0016
	GO:0048729	tissue morphogenesis			8 of 522	0.0017
	GO:0040011	locomotion			11 of 1144	0.0026
	GO:0030334	regulation of cell migration			9 of 753	0.0026
	Phylostratum 5 (upregulated KEGG pathways)				gene numbers	q- value
	hsa05200	Pathways in cancer			9 of 515	0.00018
	hsa04550	Pluripotency of stem cells			5 of 138	0.0112
	Phylostratum 5 (down regulated GO biological processes )				gene numbers	q- value
	GO:0007267	cell-cell signalling			10 of 1073	0.008
	GO:0009966	regulation of signal transduction			16 of 3033	0.0155
	GO:0030154	cell differentiation			17 of 3457	0.0165
	GO:0061061	muscle structure development			6 of 457	0.0182
	Phylostratum 5 (downregulated KEGG pathways)
	NO enrichment
	Phylostratum 6 (upregulated GO biological processes)				gene numbers	q- value
	GO:0007399	nervous system development			20 of 2206	1.41e-07
	GO:0030182	neuron differentiation			14 of 940	1.41e-07
	GO:0048699	generation of neurons			16 of 1422	4.16e-07
	GO:0007275	multicellular organism development			26 of 4726	4.16e-07
	GO:0048731	system development			24 of 4144	6.58e-07
	GO:0032501	multicellular organismal process			29 of 6507	6.58e-07
	GO:0030154	cell differentiation			22 of 3457	7.72e-07
	GO:0048666	neuron development			12 of 758	8.21e-07
	GO:0007611	learning or memory			8 of 237	1.44e-06
	GO:0009653	anatomical structure morphogenesis			17 of 1992	1.52e-06
	GO:0007420	brain development			11 of 650	1.58e-06
	GO:0007417	central nervous system development			12 of 861	2.04e-06
	GO:0051239	regulation of multicellular organismal process			19 of 2788	3.5e-06
	GO:0071229	cellular response to acid chemical			7 of 196	5.79e-06
	GO:0001101	response to acid chemical			8 of 323	8.77e-06
	GO:0043069	negative regulation of programmed cell dea			11 of 873	1.98e-05
	GO:0030902	hindbrain development			6 of 144	2.05e-05
	GO:0007610	behavior			9 of 541	2.98e-05
	GO:0043069	negative regulation of programmed cell death			11 of 873	1.98e-05
	GO:0030902	hindbrain development			6 of 144	2.05e-05
	GO:0022414	reproductive process			12 of 1350	0.00014
	Phylostratum 6 (upregulated KEGG pathways)				gene numbers	q- value
	hsa04014	Ras signaling pathway			5 of 228	0.0046
	hsa04010	MAPK signaling pathway			5 of 293	0.0049
	hsa05205	Proteoglycans in cancer			5 of 195	0.0071
	Phylostratum 6 (downregulated)
	No enrichment
	Phylostratum 7
	No enrichment
	Phylostratum 8 (upregulated GO biological processes)				gene numbers	q- value
	GO:0032501	multicellular organismal process			53 of 6507	0.00027
	GO:0032502	developmental process			41 of 5401	0.0155
	GO:0007275	multicellular organism development			37 of 4726	0.0164
	GO:0048856	anatomical structure development			38 of 5085	0.0268
	GO:0048731	system development			33 of 4144	0.0268
	GO:0009653	anatomical structure morphogenesis			20 of 1992	0.0337
	GO:0042127	regulation of cell population proliferation			17 of 1594	0.0376
	Phylostratum 8 (downregulated GO biological processes)				gene numbers	q- value
	GO:1903035	negative regulation of response to wounding			8 of 79	0.00013
	GO:0061045	negative regulation of wound healing			7 of 66	0.00043
	GO:0050727	regulation of inflammatory response			11 of 338	0.0082
	GO:0048583	regulation of response to stimulus			45 of 3882	0.0102
	GO:0031347	regulation of defense response			15 of 676	0.0102
	GO:0080134	regulation of response to stress			21 of 1299	0.0169
	GO:0048585	negative regulation of response to stimulus			23 of 1483	0.0169
	GO:0032102	negative regulation of response to stress			9 of 281	0.0169
	GO:2000026	regulation of multicellular organism			26 of 1876	0.0186
	GO:0055002	striated muscle cell development			6 of 121	0.0186
	GO:0051146	striated muscle cell differentiation			7 of 182	0.0186
	GO:0002682	regulation of immune system process			20 of 1391	0.0314
	Phylostratum 8 (downregulated KEGG pathways)
	Phylostratum 9-16
	No enrichment
	NOT LESS 5 genes in a pathway

## Sheet: Table 4
Supplementary Table 4. Gene modules enriching for ploidy associated genes from various phylostrata revealed by PCA
GO Biological processes (phyl 1, upregulated)				gene numbers		q- value
GO:0044281	small molecule metabolic process			31 of 1779		8.14e-20
GO:0017144	drug metabolic process			23 of 622		8.14e-20
GO:0019752	carboxylic acid metabolic process			23 of 854		2.76e-17
GO:0044282	small molecule catabolic process			17 of 388		1.62e-15
GO:0055114	oxidation-reduction process			21 of 923		2.52e-14
GO:0046395	carboxylic acid catabolic process			14 of 237		3.27e-14
GO:0009056	catabolic process			26 of 1859		8.17e-14
GO:1901575	organic substance catabolic process			24 of 1609		4.77e-13
GO:0044248	cellular catabolic process			24 of 1646		7.23e-13
GO:0006413	translational initiation			7 of 142		1.16e-06
GO:0009058	biosynthetic process			29 of 4714		1.06e-07
Kegg pathways (phyl 1, upregulated)				gene numbers		q- value
hsa01100	Metabolic pathways			23 of 1250		7.64e-15
hsa03010	Ribosome			7 of 130		6.18e-07
hsa01230	Biosynthesis of amino acids			6 of 72		6.18e-07
hsa03320	PPAR signaling pathway			5 of 72		1.23e-05
GO Biological processes (phyl 1, downregulated)				gene numbers		q- value
GO:0006091	generation of metabolites and energy			11 of 388		6.56e-10
GO:0055114	oxidation-reduction process			14 of 923		1.05e-09
GO:0006099	tricarboxylic acid cycle			5 of 32		2.2e-07
GO:0045333	cellular respiration			7 of 153		2.5e-07
GO:0006101	citrate metabolic process			5 of 36		3.08e-07
GO:0009150	purine ribonucleotide metabolic process			9 of 425		4.96e-07
GO:0046034	ATP metabolic process			7 of 190		6.63e-07
GO:0019752	carboxylic acid metabolic process			11 of 854		8e-07
GO:0016999	antibiotic metabolic process			6 of 124		1.39e-06
GO:0009167	purine ribonucleoside metabolic process			7 of 230		1.52e-06
GO:0015986	ATP synthesis coupled proton transport			5 of 27		3.55e-06
GO:0044237	cellular metabolic process			26 of 8797		3.83e-06
Kegg pathways (phyl 1, downregulated)				gene numbers		q- value
hsa01100	Metabolic pathways			16 of 1250		5.37e-11
hsa00020	Citrate cycle (TCA cycle)			5 of 30		1.89e-08
hsa01200	Carbon metabolism			6 of 116		1.91e-07
hsa00190	Oxidative phosphorylation			6 of 131		3.06e-07
hsa04714	Thermogenesis			7 of 228		2.24e-07
GO Biological processes (phyl 2, upregulated)				gene numbers		q- value
GO:0019752	carboxylic acid metabolic process			9 of 854		2.24e-06
GO:0032787	monocarboxylic acid metabolic process			7 of 477		6.91e-06
GO:0046394	carboxylic acid biosynthetic process			6 of 311		1.44e-05
GO:0044283	small molecule biosynthetic process			7 of 569		1.44e-05
GO:0072330	monocarboxylic acid biosynthetic process			5 of 200		3.47e-05
GO:0033559	unsaturated fatty acid metabolic process			5 of 90		6.17e-06
GO:0006631	fatty acid metabolic process			5 of 294		0.00017
GO:0055114	oxidation-reduction process			7 of 923		0.00018
GO:0051186	cofactor metabolic process			5 of 467		0.0012
GO:0017144	drug metabolic process			5 of 622		0.0036
GO Biological processes (phyl 2, downregulated)				gene numbers		q- value
GO:0006091	generation of precursor metabolites and energy			5 of 388		0.0037
Phylostrata 4-7 No enrichment
Reactome pathways (phyl 8, upregulated)				gene numbers		q- valu
HSA-381426	Regulation of Insulin-like Growth Factor			5 of 123		0.00029
GO Biological processes (phyl 8, downregulated)				gene numbers		q- value
GO:0061045	negative regulation of wound healing			5 of 66		6.19e-06
GO Biological processes (phyl 8, downregulated)				gene numbers		q- value
GO:0061045	negative regulation of wound healing			5 of 66		6.19e-06
GO:0050727	regulation of inflammatory response			7 of 338		6.19e-06
GO:0032101	regulation of response to external stimulus			9 of 732		6.19e-06
GO:0031347	regulation of defense response			8 of 676		1.57e-05
GO:0032102	negative regulation of response to stimulus			6 of 281		1.71e-05
GO:0003012	muscle system process			6 of 291		1.82e-05
GO:0061061	muscle structure development			6 of 457		0.00016
GO:0014706	striated muscle tissue development			5 of 271		0.0002
GO:0009628	response to abiotic stimulus			7 of 1052		0.00086
NOT LESS 5 genes in a pathway
