# Supplementary material for: Phylostratic Shift of Whole-Genome Duplications in Normal Mammalian Tissues towards Unicellularity Is Driven by Developmental Bivalent Genes and Reveals a Link to Cancer
Source: Int J Mol Sci. 2020 Nov 19;21(22):8759. doi: 10.3390/ijms21228759 (PMC7699474; doi:10.3390/ijms21228759)
Supplement: Supplementary file 1 [file ijms-21-08759-s001.zip › Supplementary Table 5_8 .xlsx]

## Sheet: Table 5
	Supplementary Table 5. Myc interacting genes with more than 2-folds up regulation in polyploid vs diploid organs*
G_SYMB	Gene Comment	Ploid/Dipl fold_Dif	P-value	Stringency	NCBIid	PCA	Phylostratum
FHIT	fragile histidine triad	6.97155615	0.016772042	501	2272	0.020871363	1
ASNS	asparagine synthetase (glutamine-hydrolyzing)	6.573801547	0.04539581	213	440	0.013334768	1
SLC11A1	solute carrier family 11 (proton-coupled divalent metal ion transporters), member 1	5.722636049	0.020529012	863	6556	-0.000626673	1
ARG1	arginase, liver	5.686240764	0.036087593	258	383	-6.26675827	1
GNMT	glycine N-methyltransferase	4.486362308	0.012506077	199	27232	-6.902114165	1
SLC1A2	solute carrier family 1 (glial high affinity glutamate transporter), member 2	4.467449746	0.015101007	183	6506	0.051961211	1
DNA2	DNA replication helicase 2 homolog (yeast)	4.305248858	0.027652742	206	1763	0.022108393	1
VWF	von Willebrand factor	3.945334023	0.043611799	343	7450	-0.664562565	1
TANC1	tetratricopeptide repeat, ankyrin repeat and coiled-coil containing 1	3.832015551	0.00651474	167	85461	0.023824	1
PYGL	phosphorylase, glycogen, liver	3.729137607	0.014472991	180	5836	-0.572634106	1
PFKFB3	6-phosphofructo-2-kinase/fructose-2,6-biphosphatase 3	3.610440988	0.019306075	207	5209	0.67945119	1
SCD	stearoyl-CoA desaturase (delta-9-desaturase)	3.52005	0.035635473	179	6319	-18.25612235	1
UGCG	UDP-glucose ceramide glucosyltransferase	2.832525457	0.019544103	231	7357	0.029020799	1
ABCG1	ATP-binding cassette, sub-family G (WHITE), member 1	2.696597391	0.007870881	151	9619	0.04145262	1
TKT	transketolase	2.660389528	0.028212797	246	7086	-0.044768136	1
GPT	glutamic-pyruvate transaminase (alanine aminotransferase)	2.589848109	0.027106544	313	2875	-1.688353862	1
TSPO	translocator protein (18kDa)	2.530031746	0.015264345	814	706	-0.835537711	1
HRAS	v-Ha-ras Harvey rat sarcoma viral oncogene homolog	2.26244081	0.040785224	844	3265		1
LAP3	leucine aminopeptidase 3	2.172056532	0.040565444	232	51056	-2.041989613	1
ALDH9A1	aldehyde dehydrogenase 9 family, member A1	2.09002825	0.040068311	900	223	-0.468439157	1
GNL3L	guanine nucleotide binding protein-like 3 (nucleolar)	2.0755	0.034924432	324	54552	0.017114054	1
DECR2	2,4-dienoyl CoA reductase 2, peroxisomal	2.047981811	0.019377647	204	26063	-1.09157182	1
GSR	glutathione reductase	2.043865396	0.02817412	300	2936	-0.273846391	1
AASS	aminoadipate-semialdehyde synthase	12.94786944	0.001600007	160	10157	-2.328982637	1
PCK1	phosphoenolpyruvate carboxykinase 1 (soluble)	11.53770045	0.0832002	204	5105	-5.917567998	1
GCAT	glycine C-acetyltransferase	2.653679292	0.015698942	216	23464	0.086381067	1
PLK3	polo-like kinase 3	8.823527458	0.000623578	198	1263	0.021007747	2
SLC2A1	solute carrier family 2 (facilitated glucose transporter), member 1	6.80635	0.042884008	935	6513	-0.017086072	2
PLG	plasminogen	6.000837962	0.015128752	349	5340	-2.045978624	2
SLC22A18	solute carrier family 22, member 18	5.497495825	0.034559388	163	5002	-0.085421292	2
E2F7	E2F transcription factor 7	5.214	0.00043568	201	144455	-0.256544	2
EGLN3	egl nine homolog 3 (C. elegans)	4.9846469	0.016865533	212	112399	0.035283346	2
LRP1	low density lipoprotein receptor-related protein 1	4.858659652	0.003290969	159	4035	-1.247959189	2
TUBB6	tubulin, beta 6 class V	4.032669806	0.028623469	195	84617	-0.508135688	2
HSPA2	heat shock 70kDa protein 2	3.955654898	0.031485874	283	3306	0.00541518	2
ATP6V1H	ATPase, H+ transporting, lysosomal 50/57kDa, V1 subunit H	3.350532172	0.007934837	180	51606		2
LMNB2	lamin B2	2.954544454	0.015085037	229	84823	0.021494482	2
ACBD5	acyl-CoA binding domain containing 5	2.920950834	0.017547525	175	91452		2
CHAF1B	chromatin assembly factor 1, subunit B (p60)	2.727435282	0.025808485	170	8208	0.025683614	2
MCTP2	multiple C2 domains, transmembrane 2	2.71965874	0.0158	170	55784		2
POLI	polymerase (DNA directed) iota	2.650961949	0.075145629	358	11201	0.023547234	2
DSTN	destrin (actin depolymerizing factor)	2.643335139	0.027297837	163	11034	-1.840622397	2
NPR1	natriuretic peptide receptor A/guanylate cyclase A (atrionatriuretic peptide receptor A)	2.631684449	0.012213731	160	4881	-0.003612466	2
PARP1	poly (ADP-ribose) polymerase 1	2.510904129	0.024410999	388	142	0.033637013	2
POLA1	polymerase (DNA directed), alpha 1, catalytic subunit	2.491938905	0.029098838	249	5422	0.028571303	2
PIK3C2A	phosphatidylinositol-4-phosphate 3-kinase, catalytic subunit type 2 alpha	2.491454317	0.015762836	196	5286	0.018208288	2
WEE1	WEE1 homolog (S. pombe)	2.49125929	0.028779164	491	7465	-0.103452619	2
NCKAP1	NCK-associated protein 1	2.482920774	0.008679527	163	10787	-0.023705626	2
MARK3	MAP/microtubule affinity-regulating kinase 3	2.460650799	0.015767061	191	4140	0.035389619	2
PCSK7	proprotein convertase subtilisin/kexin type 7	2.404219898	0.024949082	197	9159	0.001791156	2
MAP3K13	mitogen-activated protein kinase kinase kinase 13	2.360301808	0.016778583	277	9175	0.024864032	2
ZFP36L1	zinc finger protein 36, C3H type-like 1	2.334128424	0.017669168	912	677	-0.079741715	2
AURKA	aurora kinase A	2.299552957	0.027697161	416	6790	0.024678017	2
NDRG3	NDRG family member 3	2.230436646	0.025544043	159	57446	-0.00413701	2
HGS	hepatocyte growth factor-regulated tyrosine kinase substrate	2.226191039	0.023449011	216	9146	-0.281671903	2
MYO1E	myosin IE	2.208080978	0.02564323	163	4643	-0.020153938	2
NFYB	nuclear transcription factor Y, beta	2.155027974	0.044658151	963	4801	-0.018141938	2
SOS1	son of sevenless homolog 1 (Drosophila)	2.153170721	0.016053028	235	6654	0.02406939	2
UBE2E2	ubiquitin-conjugating enzyme E2E 2	2.134493933	0.016392566	197	7325	-0.016904356	2
MAPK3	mitogen-activated protein kinase 3	2.059822853	0.008960634	979	5595	-0.160306373	2
DENND4A	DENN/MADD domain containing 4A	2.05440787	0.044935017	440	10260	0.015481337	2
RANGAP1	Ran GTPase activating protein 1	2.010788245	0.045511392	239	5905	-0.023570983	2
MAP3K3	mitogen-activated protein kinase kinase kinase 3	2.003707	0.005917473	163	4215	-0.04978202	2
MYB	v-myb avian myeloblastosis viral oncogene homolog	9.1532543	0.009559752	998	4602	0.057934086	2
MYC	v-myc avian myelocytomatosis viral oncogene homolog	5.75312	0.00042214	1000	4609	-0.17541	3
SIRT7	sirtuin 7	2.325728561	0.015239815	181	51547	0.002544391	3
SLC6A13	solute carrier family 6 (neurotransmitter transporter, GABA), member 13	10.49411738	0.009859336	181	6540	-0.032521692	3
FZD7	frizzled family receptor 7	7.083928053	0.018788831	191	8324	0.051377874	4
F5	coagulation factor V (proaccelerin, labile factor)	6.444838991	0.027384251	178	2153	-0.462355911	4
ARID5B	AT rich interactive domain 5B (MRF1-like)	5.442741677	0.039614708	180	84159	0.010847889	4
CCNF	cyclin F	5.433045014	0.039067509	179	899	0.02449463	4
E2F8	E2F transcription factor 8	5.098732878	0.002855471	201	79733	0.026646964	4
DLL1	delta-like 1 (Drosophila)	4.88673276	0.01796346	302	28514	0.017589314	4
CCNE1	cyclin E1	4.213287973	0.019146461	973	898	-0.041010616	4
FZD1	frizzled family receptor 1	3.242960131	0.013053453	284	8321	0.023383677	4
MGST1	microsomal glutathione S-transferase 1	3.189753963	0.046769391	191	4257	-8.668209148	4
AHR	aryl hydrocarbon receptor	2.829630384	0.032795531	481	196	-0.134509332	4
NR5A2	nuclear receptor subfamily 5, group A, member 2	2.698148019	0.01593273	265	2494	-0.137977696	4
RAPGEF3	Rap guanine nucleotide exchange factor (GEF) 3	2.682176096	0.028779225	235	10411	0.026936972	4
AKAP13	A kinase (PRKA) anchor protein 13	2.682072057	0.037809714	345	11214	0.042184687	4
RNH1	ribonuclease/angiogenin inhibitor 1	2.583013795	0.003896	283	6050	-0.98410888	4
KALRN	kalirin, RhoGEF kinase	2.557187631	0.020150785	297	8997		4
SIK1	salt-inducible kinase 1	2.343973057	0.018644133	181	150094	0.032022697	4
MADD	MAP-kinase activating death domain	2.316543234	0.020620196	177	8567	0.017180899	4
VCL	vinculin	2.31588832	0.005654221	412	7414		4
GNA11	guanine nucleotide binding protein (G protein), alpha 11 (Gq class)	2.265982255	0.022026577	264	2767	-0.004054448	4
NEDD9	neural precursor cell expressed, developmentally down-regulated 9	2.263195471	0.026380169	200	4739	0.072756609	4
TLE1	transducin-like enhancer of split 1 (E(sp1) homolog, Drosophila)	2.251407218	0.00423478	910	7088	-0.031312051	4
CASP3	caspase 3, apoptosis-related cysteine peptidase	2.202986436	0.028117566	607	836	0.000844211	4
PTPN1	protein tyrosine phosphatase, non-receptor type 1	2.097412468	0.035101978	309	5770	0.02571056	4
ZZEF1	zinc finger, ZZ-type with EF-hand domain 1	2.034975875	0.017966334	170	23140	0.018376035	4
TEX2	testis expressed 2	2.014387025	0.017508016	170	55852	-0.341573131	4
GABBR2	gamma-aminobutyric acid (GABA) B receptor, 2	11.36591939	0.0002154	198	9568	-0.002833543	4
BMP2	bone morphogenetic protein 2	5.246676192	0.000387514	855	650	0.021660896	4
ITGAV	integrin, alpha V	5.721548384	0.000260924	163	3685	-0.066632875	5
MMP14	matrix metallopeptidase 14 (membrane-inserted)	4.571955884	0.039587258	351	4323		5
FZD8	frizzled family receptor 8	3.862500611	0.008661333	163	8325	0.014413343	5
AXIN2	axin 2	3.510203869	0.02816588	903	8313		5
MGAT5	mannosyl (alpha-1,6-)-glycoprotein beta-1,6-N-acetyl-glucosaminyltransferase	3.483161161	0.02248727	195	4249	0.02244084	5
ITGA3	integrin, alpha 3 (antigen CD49C, alpha 3 subunit of VLA-3 receptor)	3.182596361	0.018917426	183	3675	0.019446428	5
FGFR1	fibroblast growth factor receptor 1	2.808315391	0.013402305	468	2260	-0.0255773	5
PIM3	pim-3 oncogene	2.477457177	0.0114264	341	415116		5
TACC1	transforming, acidic coiled-coil containing protein 1	2.369857281	0.012475857	216	6867	0.009709915	5
PLCG1	phospholipase C, gamma 1	2.185274552	0.019942618	202	5335	0.013440642	5
PHLDB2	pleckstrin homology-like domain, family B, member 2	2.123081405	0.017169782	170	90102	0.004579685	5
LFNG	LFNG O-fucosylpeptide 3-beta-N-acetylglucosaminyltransferase	2.023745958	0.018922621	208	3955	0.029040371	5
ONECUT1	one cut homeobox 1	13.96861228	0.019622593	167	3175	-0.018062907	5
GAS1	growth arrest-specific 1	3.5467513	0.031052242	196	2619	0.209896081	5
CA3	carbonic anhydrase III, muscle specific	9.72475	0.014095432	197	761	-4.697136092	6
NTRK1	neurotrophic tyrosine kinase, receptor, type 1	8.14325	0.000108095	246	4914		6
APOB	apolipoprotein B (including Ag(x) antigen)	6.481482054	0.036056093	234	338		6
EGFR	epidermal growth factor receptor	6.356814013	0.032370842	960	1956	-0.092452954	6
NRXN1	neurexin 1	5.885104065	0.01501465	181	9378	0.023257869	6
LDLR	low density lipoprotein receptor	5.625174179	0.020282471	179	3949		6
BTG2	BTG family, member 2	3.503126631	0.026155331	852	7832	0.126225075	6
MET	met proto-oncogene (hepatocyte growth factor receptor)	3.467516049	0.015520279	604	4233	0.026155572	6
RRAS	related RAS viral (r-ras) oncogene homolog	3.109788275	0.015243168	325	6237	-0.360295436	6
GATA2	GATA binding protein 2	2.53455	0.042	290	2624		6
JAG1	jagged 1	2.212699211	0.026871642	357	182	0.039468965	6
TCF21	transcription factor 21	2.098243884	0.025509885	166	6943		6
NTRK2	neurotrophic tyrosine kinase, receptor, type 2	11.43611924	0.010557031	242	4915	0.026048198	6
BMP7	bone morphogenetic protein 7	10.8915325	0.019244354	284	655	0.031972322	6
TNFRSF19	tumor necrosis factor receptor superfamily, member 19	8.137637841	0.008615269	222	55504	0.025793831	7
GJB2	gap junction protein, beta 2, 26kDa	5.417311414	0.047776509	163	2706	-3.088960284	7
IGF1	insulin-like growth factor 1 (somatomedin C)	4.663367609	0.036589407	581	3479	-0.070674108	7
BCL6	B-cell CLL/lymphoma 6	2.673654444	0.025068648	942	604	0.027119759	7
DUSP6	dual specificity phosphatase 6	2.09779307	0.02974319	343	1848	-0.038533456	7
SLC2A5	solute carrier family 2 (facilitated glucose/fructose transporter), member 5	10.33288581	0.01993762	153	6518	0.024459187	7
SOCS3	suppressor of cytokine signaling 3	8.561346702	0.018092052	474	9021	-0.010014026	8
SOD3	superoxide dismutase 3, extracellular	6.532274792	0.009440349	241	6649	0.010074936	8
TNNT1	troponin T type 1 (skeletal, slow)	5.683121655	0.018367306	567	7138		8
CTF1	cardiotrophin 1	5.202181177	0.046153425	216	1489		8
IGFBP2	insulin-like growth factor binding protein 2, 36kDa	5.109635244	0.038172582	304	3485	-2.840014697	8
ANGPTL4	angiopoietin-like 4	4.996861957	0.027188743	637	51129	0.089701045	8
ID3	inhibitor of DNA binding 3, dominant negative helix-loop-helix protein	4.568646456	0.043232783	216	3399		8
SDC4	syndecan 4	4.483708576	0.003325947	402	6385	0.532395829	8
HGF	hepatocyte growth factor (hepapoietin A; scatter factor)	4.262033504	0.034623267	874	3082	0.020447975	8
PLAU	plasminogen activator, urokinase	4.156823707	0.001747203	367	5328	0.019572297	8
ZBTB16	zinc finger and BTB domain containing 16	3.61615	0.028289999	872	7704	0.043728791	8
GAS6	growth arrest-specific 6	3.391543628	0.029061334	163	2621	-0.325353306	8
NGF	nerve growth factor (beta polypeptide)	2.971374724	0.043846935	329	4803		8
FABP1	fatty acid binding protein 1, liver	2.94254	0.01635	258	2168	-17.37875364	8
CD44	CD44 molecule (Indian blood group)	2.889964937	0.028192434	943	960		8
SRPX2	sushi-repeat containing protein, X-linked 2	2.88963213	0.017050255	163	27286		8
ESR2	estrogen receptor 2 (ER beta)	2.786	0.001256	184	2100	0.024235748	8
HOXB4	homeobox B4	2.758864049	0.008006616	302	3214		8
PLAUR	plasminogen activator, urokinase receptor	2.738270648	0.019229953	196	5329	0.007274518	8
PIGR	polymeric immunoglobulin receptor	2.698724	0.0184638	157	5284	-2.103051309	8
BCL9L	B-cell CLL/lymphoma 9-like	2.691762125	0.042050075	916	283149		8
FOSL2	FOS-like antigen 2	2.58358866	0.019004514	430	2355	0.02195884	8
NFATC1	nuclear factor of activated T-cells, cytoplasmic, calcineurin-dependent 1	2.563137574	0.016772519	473	4772	0.008189949	8
PDGFA	platelet-derived growth factor alpha polypeptide	2.558346492	0.007690731	509	5154	-0.008593227	8
GJB1	gap junction protein, beta 1, 32kDa	2.550413537	0.030322643	164	2705	-2.255467	8
IGFBP7	insulin-like growth factor binding protein 7	2.5354879	0.016473712	163	3490	-2.413739416	8
HCK	hemopoietic cell kinase	2.359568529	0.017367175	413	3055	-0.076834887	8
HMOX1	heme oxygenase (decycling) 1	2.322598209	0.018101721	457	3162	-0.184720164	8
TTF1	transcription termination factor, RNA polymerase I	2.314084324	0.023270986	181	7270	0.02349282	8
MCAM	melanoma cell adhesion molecule	2.284569409	0.005602745	262	4162	-0.125138909	8
TGIF1	TGFB-induced factor homeobox 1	2.253067697	0.019797078	188	7050	-0.009444713	8
ESR1	estrogen receptor 1	2.224557931	0.030916098	987	2099	0.003741104	8
SEMA3F	sema domain, immunoglobulin domain (Ig), short basic domain, secreted, (semaphorin) 3F	2.215671073	0.043057362	201	6405	-0.247663662	8
MAP3K8	mitogen-activated protein kinase kinase kinase 8	2.20604747	0.018130212	242	1326	0.021820973	8
MAP7D1	MAP7 domain containing 1	2.20495591	0.052643477	269	55700		8
IRF3	interferon regulatory factor 3	2.13314179	0.017819159	345	3661	-0.04859245	8
ZBTB40	zinc finger and BTB domain containing 40	2.12865	0.042115625	170	9923	0.020043174	8
ZBTB7A	zinc finger and BTB domain containing 7A	2.001440408	0.036404289	197	51341	0.008568085	8
PMP22	peripheral myelin protein 22	2.568873707	0.00003256	167	5376	0.027356464	8
GCNT2	glucosaminyl (N-acetyl) transferase 2, I-branching enzyme (I blood group)	3.734157689	0.029540718	214	2651	0.017969	9
OSMR	oncostatin M receptor	3.033730133	0.035040866	212	9180	0.02841914	9
PML	promyelocytic leukemia	2.472978967	0.027592731	875	5371	0.017118705	9
NR1I3	nuclear receptor subfamily 1, group I, member 3	2.234226972	0.019853624	194	9970	0.034706564	11
GRB7	growth factor receptor-bound protein 7	12.95023005	0.005817618	252	2886	-0.005745231	11
DAP	death-associated protein	2.077686215	0.016880248	296	1611	-0.287081184	15
*The data was takent from Vazquez-Martin A., Anatskaya O.V., Giuliani A., Erenpreisa J., Huang S., Salmina K., Inashkina I., Huna A., Nikolsky N.N., Vinogradov A.E. (2016). Somatic polyploidy is associated with the upregulation of c-MYC interacting genes and EMT-like signature. Oncotarget 7: 75235-75260. doi:10.18632/oncotarget.12118.

## Sheet: Table 6
	Supplementary Table 6 Myc interacting genes with more than 2-folds downregulation in polyploid vs diploid organs*
Gene_Symbol	Gene Comment	Ploid/Dipl fold_Dif	P-value	Stringency	Fold_avg_from_heart and liver1	PCA	Phylostratum
ECHS1	enoyl CoA hydratase, short chain, 1, mitochondrial	0.102962266	0.003181581	295	0.201877946		1
PYGB	phosphorylase, glycogen; brain	0.257309934	0.031725198	180	0.350873249	1.370547232	1
UNG	uracil-DNA glycosylase	0.347849704	0.011215448	394	0.42		1
ATP2A3	ATPase, Ca++ transporting, ubiquitous	0.331389637	0.012362308	227	0.433192297	0.046923604	1
MYO5A	myosin VA (heavy chain 12, myoxin)	0.4265	0.036954	321	0.44		1
DIP2B	DIP2 disco-interacting protein 2 homolog B (Drosophila)	0.374947147	0.00885009	173	0.483926792	0.027658961	1
ASPH	aspartate beta-hydroxylase	0.391335991	0.000490107	156	0.500536904	0.130867477	1
RFC1	replication factor C (activator 1) 1, 145kDa	0.408190009	0.022394255	310	0.51	0.043949055	1
PLOD2	procollagen-lysine, 2-oxoglutarate 5-dioxygenase 2	0.172942642	0.039432154	185	0.11776883	0.025315473	2
GNAO1	guanine nucleotide binding protein (G protein), alpha activating activity polypeptide O	0.166162405	0.018061894	163	0.155622492	0.049359698	2
RB1	retinoblastoma 1	0.431554239	0.04125571	986	0.233224262		2
CAND2	cullin-associated and neddylation-dissociated 2 (putative)	0.201889857	0.049541975	216	0.256056152	-0.233360861	2
REEP5	receptor accessory protein 5	0.19372872	0.028229074	224	0.258619342	1.155745786	2
TCEA3	transcription elongation factor A (SII), 3	0.396260257	0.026885524	158	0.311625523		2
ACACB	acetyl-CoA carboxylase beta	0.495786254	0.028142106	170	0.312840855	0.170181126	2
RBL2	retinoblastoma-like 2	0.490915	0.041883751	238	0.334391969	0.113232028	2
TIMELESS	timeless homolog (Drosophila)	0.258980718	0.006745494	196	0.3529963	0.02761228	2
CAMK2G	calcium/calmodulin-dependent protein kinase II gamma	0.280217649	0.016403852	167	0.376614185	0.194907878	2
CAMK2D	calcium/calmodulin-dependent protein kinase II delta	0.303877452	0.015236732	261	0.388004719	0.037033464	2
CAMK1	calcium/calmodulin-dependent protein kinase I	0.30189754	0.002134706	163	0.400275835	0.058430666	2
CHEK2	checkpoint kinase 2	0.304143762	0.023744504	897	0.404336446	0.045172647	2
PAK1	p21 protein (Cdc42/Rac)-activated kinase 1	0.2	0.00012548	834	0.410920911	0.024298982	2
SMC6	structural maintenance of chromosomes 6	0.334010191	0.009567729	155	0.425645367	0.033620442	2
SMARCD1	SWI/SNF related, matrix associated, actin dependent regulator of chromatin, subfamily d, member 1	0.374295951	0.0302082	159	0.475957841	0.007743034	2
PHLPP1	PH domain and leucine rich repeat protein phosphatase 1	0.389052277	0.044421311	167	0.48	0.034542741	2
LBR	lamin B receptor	0.395361985	0.025787227	370	0.49690436	0.2683984	2
PPP2R1B	protein phosphatase 2, regulatory subunit A, beta	0.412387857	0.024820126	730	0.521815941	-0.00856535	2
RAC2	ras-related C3 botulinum toxin substrate 2 (rho family, small GTP binding protein Rac2)	0.424542553	0.523893539	715	0.52		2
RPS6KA3	ribosomal protein S6 kinase, 90kDa, polypeptide 3	0.427137855	0.017355604	510	0.52		2
SEC24B	SEC24 family, member B (S. cerevisiae)	0.494433703	0.012065037	158	0.599816299	0.03152692	2
ARHGEF28	Rho guanine nucleotide exchange factor (GEF) 28	0.0979592	0.004581341	160	0.064541286	0.028242404	4
TP63	tumor protein p63	0.142525688	0.020753862	436	0.16	0.026516444	4
ANPEP	alanyl (membrane) aminopeptidase	0.292212104	0.020104827	330	0.173546378	1.358733632	4
EHBP1	EH domain binding protein 1	0.156806022	0.001403035	197	0.206170909	0.131101823	4
SETD7	SET domain containing (lysine methyltransferase) 7	0.29925914	0.032700961	173	0.34	0.055292902	4
TBC1D4	TBC1 domain family, member 4	0.317443414	0.016975926	195	0.38	0.119470925	4
SH3KBP1	SH3-domain kinase binding protein 1	0.344045971	0.008605098	189	0.42	-0.086498821	4
TPD52	tumor protein D52	0.395164499	0.042978792	822	0.502152993	0.022779985	4
BACE1	beta-site APP-cleaving enzyme 1	0.4303589	0.031309957	299	0.539209364	0.047651819	4
NOL11	nucleolar protein 11	0.486797625	0.039782041	175	0.592858537	0.020001387	4
TNIK	TRAF2 and NCK interacting kinase	0.490516868	0.031583895	900	0.595736326		4
MYO3B	myosin IIIB	0.4845	0.04895	218	0.63	0.02594934	4
WNT5A	wingless-type MMTV integration site family, member 5A	0.120891447	0.02444214	938	0.14498702	0.034676847	5
CCNG1	cyclin G1	0.142329553	0.01882404	863	0.176381349	5.316909892	5
GPAM	glycerol-3-phosphate acyltransferase, mitochondrial	0.206708243	0.015479584	900	0.18175471	0.15311903	5
EID2	EP300 interacting inhibitor of differentiation 2	0.235194329	0.044537112	223	0.249991279		5
LRRK2	leucine-rich repeat kinase 2	0.204674377	0.016079111	258	0.277912591	0.029846308	5
TMPRSS2	transmembrane protease, serine 2	0.214537917	0.020238886	459	0.29	-0.000927997	5
CAV1	caveolin 1, caveolae protein, 22kDa	0.381121354	0.038906443	838	0.30	1.913444041	5
TIAM1	T-cell lymphoma invasion and metastasis 1	0.229816924	0.032964041	703	0.307425016	0.031028687	5
GRB10	growth factor receptor-bound protein 10	0.2618653	0.007260362	348	0.311061882	0.09909173	5
TOX3	TOX high mobility group box family member 3	0.068040568	0.000244107	163	0.018962141	0.021822804	6
GZMM	granzyme M (lymphocyte met-ase 1)	0.102185188	0.037254477	185	0.066167921	0.016910672	6
BLNK	B-cell linker	0.11857901	0.038035992	213	0.132696918		6
TFPI	tissue factor pathway inhibitor (lipoprotein-associated coagulation inhibitor)	0.170125999	0.036878038	192	0.143373024		6
ZFP1	zinc finger protein 1 homolog (mouse)	0.314817809	0.021458964	865	0.395106515	0.024859746	6
DIABLO	diablo, IAP-binding mitochondrial protein	0.369907559	0.004212595	293	0.469183435	0.10677426	6
LMO7	LIM domain 7	0.418773038	0.034238022	170	0.51	0.032824656	6
HELZ	helicase with zinc finger	0.597028028	0.022951115	296	0.69	0.027984234	6
KCNJ3	potassium inwardly-rectifying channel, subfamily J, member 3	0.061994405	0.031341901	177	0	0.411158758	7
SH3BP4	SH3-domain binding protein 4	0.231016407	0.021926417	170	0.17	0.100449802	7
NPPA	natriuretic peptide A	0.086388668	0.070728016	219	0.063873011	4.893867547	8
NPPA	natriuretic peptide A	0.086388668	0.070728016	219	0.11002865	4.893867547	8
NFATC2	nuclear factor of activated T-cells, cytoplasmic, calcineurin-dependent 2	0.105524526	0.005051055	438	0.11	0.017820099	8
NFATC2	nuclear factor of activated T-cells, cytoplasmic, calcineurin-dependent 2	0.105524526	0.005051055	438	0.112512353	0.017820099	8
TRPV4	transient receptor potential cation channel, subfamily V, member 4	0.120227004	0.007260728	263	0.143721053		8
CD8A	CD8a molecule	0.288894084	0.044856601	581	0.190174859		8
TNFSF13B	tumor necrosis factor (ligand) superfamily, member 13b	0.326304872	0.017955356	865	0.198909403		8
PMEL	premelanosome protein	0.173375169	0.02132843	198	0.22	0.028664822	8
HP	Haptoglobin	0.329856215	0.002541	163	0.233358508	42.57293214	8
RAB11FIP5	RAB11 family interacting protein 5 (class I)	0.189340156	0.022773144	169	0.241263819	0.049017555	8
NHLRC1	NHL repeat containing 1	0.182054612	0.048364987	163	0.243732301	0.027573603	8
GP1BA	glycoprotein Ib (platelet), alpha polypeptide	0.186308833	0.039643947	171	0.254072601	0.023556876	8
CD2	CD2 molecule	0.271175062	0.043676399	290	0.29	0.01438155	8
ACBD4	acyl-CoA binding domain containing 4	0.432804802	0.019301839	175	0.296211222	0.028476734	8
NTF3	neurotrophin 3	0.230303608	0.016866559	206	0.297348204	0.035714227	8
ENC1	ectodermal-neural cortex 1 (with BTB-like domain)	0.235774555	0.003981396	164	0.323374917	0.020102413	8
CD79A	CD79a molecule, immunoglobulin-associated alpha	0.25395396	0.019739752	501	0.333527829		8
PTPN7	protein tyrosine phosphatase, non-receptor type 7	0.273875103	0.006550423	163	0.36	-0.000702794	8
TLR3	toll-like receptor 3	0.276496103	0.04491378	230	0.364523709		8
CD22	CD22 molecule	0.491865841	0.021909285	412	0.371477616	0.019537793	8
AMBP	alpha-1-microglobulin/bikunin precursor	0.30426248	0.027280716	167	0.38	0.905059218	8
BCL2L11	BCL2-like 11 (apoptosis facilitator)	0.301867703	0.04145561	469	0.404302964	0.02901508	8
CDH1	cadherin 1, type 1, E-cadherin (epithelial)	0.320290587	0.045380052	948	0.42		8
LCK	lymphocyte-specific protein tyrosine kinase	0.381590013	0.03682174	954	0.487786117	0.096063243	8
PPARGC1A	peroxisome proliferator-activated receptor gamma, coactivator 1 alpha	0.379994422	0.013765569	163	0.487812477	0.12274337	8
HP	Haptoglobin	0.329856215	0.002541	163	0.567578525	0.027293214	8
NRIP1	nuclear receptor interacting protein 1	0.467237577	0.020997206	198	0.57	0.05390615	8
SDC1	syndecan 1	0.142343451	0.020534888	471	0.091031371	1.320074424	9
IL7	interleukin 7	0.331038949	0.01279645	866	0.171935336	0.021630423	9
CD5	CD5 molecule	0.255566999	0.01189168	472	0.3186263	0.016996374	9
CD48	CD48 molecule	0.489115003	0.016543677	197	0.59	0.022987244	10
RTN2	reticulon 2	0.133841737	0.029176383	204	0.149673662	0.024984678	11
IFIT2	interferon-induced protein with tetratricopeptide repeats 2	0.227944368	0.043052467	165	0.292246449	0.10830005	12
	*The data was takent from Vazquez-Martin A., Anatskaya O.V., Giuliani A., Erenpreisa J., Huang S., Salmina K., Inashkina I., Huna A., Nikolsky N.N., Vinogradov A.E. (2016). Somatic polyploidy is associated with the upregulation of c-MYC interacting genes and EMT-like signature. Oncotarget 7: 75235-75260. doi:10.18632/oncotarget.12118.

## Sheet: Table 7
		Supplementary Table 7. Myc interacting bivalent genes with more than 2-folds upregulation in polyploid vs diploid organs
G_SYMB	Gene Comment	Ploid/Dipl fold_Dif	Interaction_Confidence	GenePos_Bival	PCA_	Phylostratum
SLC11A1	solute carrier family 11 (proton-coupled divalent metal ion transporters), member 1	5.722636049	863	gene body	-0.000626673	1
GNMT	glycine N-methyltransferase	4.486362308	199	promoter	-6.902114165	1
SLC1A2	solute carrier family 1 (glial high affinity glutamate transporter), member 2	4.467449746	183	promoter	0.051961211	1
TANC1	tetratricopeptide repeat, ankyrin repeat and coiled-coil containing 1	3.832015551	167	promoter	0.023824	1
PFKFB3	6-phosphofructo-2-kinase/fructose-2,6-biphosphatase 3	3.610440988	207	promoter	0.67945119	1
ABCG1	ATP-binding cassette, sub-family G (WHITE), member 1	2.696597391	151	gene body	0.04145262	1
TSPO	translocator protein (18kDa)	2.530031746	814	promoter	-0.835537711	1
ACO1	aconitase 1, soluble	1.969397513	284	promoter		1
GCAT	glycine C-acetyltransferase	2.653679292	216	promoter	0.086381067	1
EGLN3	egl nine homolog 3 (C. elegans)	4.9846469	212	promoter	0.035283346	2
TUBB6	tubulin, beta 6 class V	4.032669806	195	promoter	-0.508135688	2																					5286	0.018208288	2
DUSP4	dual specificity phosphatase 4	3.609973987	290	promoter	0.023036318	2
NPR1	natriuretic peptide receptor A/guanylate cyclase A (atrionatriuretic peptide receptor A)	2.631684449	160	promoter	-0.003612466	2
MYB	v-myb avian myeloblastosis viral oncogene homolog	9.15325	998	promoter	0.057934086	2
PIK3C2A	phosphatidylinositol-4-phosphate 3-kinase, catalytic subunit type 2 alpha	2.491454317	196	promoter	0.015762836	2
WEE1	WEE1 homolog (S. pombe)	2.49125929	491	promoter	-0.103452619	2
NCKAP1	NCK-associated protein 1	2.482920774	163	promoter	10787	2
BMP2	bone morphogenetic protein 2	5.246676192	855	promoter	0.021660896	4
E2F8	E2F transcription factor 8	5.098732878	201	promoter	0.026646964	4
DLL1	delta-like 1 (Drosophila)	4.88673276	302	promoter	0.017589314	4
FZD1	frizzled family receptor 1	3.242960131	284	promoter	0.023383677	4
AHR	aryl hydrocarbon receptor	2.829630384	481	promoter	-0.134509332	4
NR5A2	nuclear receptor subfamily 5, group A, member 2	2.698148019	265	promoter	-0.137977696	4
KALRN	kalirin, RhoGEF kinase	2.557187631	297	promoter		4
GABBR2	gamma-aminobutyric acid (GABA) B receptor, 2	11.36591939	198	promoter	-0.002833543	4
FZD8	frizzled family receptor 8	3.862500611	163	promoter	0.014413343	5
ITGA3	integrin, alpha 3 (antigen CD49C, alpha 3 subunit of VLA-3 receptor)	3.182596361	183	promoter	0.019446428	5
BCR	breakpoint cluster region	2.574859602	632	promoter		5
ONECUT1	one cut homeobox 1	13.96861228	167	promoter	-0.018062907	5
EPAS1	endothelial PAS domain protein 1	1.853679292	359	promoter	0.433940908	5
GAS1	growth arrest-specific 1	3.5467513	196	promoter	0.209896081	5
CA3	carbonic anhydrase III, muscle specific	9.72475	197	promoter	-4.697136092	5
APOB	apolipoprotein B (including Ag(x) antigen)	6.481482054	234	promoter		6
EGFR	epidermal growth factor receptor	6.356814013	960	gene body	-0.092452954	6
BTG2	BTG family, member 2	3.503126631	852	promoter	0.126225075	6
MET	met proto-oncogene (hepatocyte growth factor receptor)	3.467516049	604	promoter	0.026155572	6
GATA2	GATA binding protein 2	2.53455	290	promoter		6
BMP7	bone morphogenetic protein 7	10.8915325	284	promoter	0.031972322	6
TNFRSF19	tumor necrosis factor receptor superfamily, member 19	8.137637841	222	promoter	0.025793831	7
GJB2	gap junction protein, beta 2, 26kDa	5.417311414	163	promoter	-3.088960284	7
BCL6	B-cell CLL/lymphoma 6	2.673654444	942	promoter	0.027119759	7
SOCS3	suppressor of cytokine signaling 3	8.561346702	474	promoter	-0.010014026	8
SOD3	superoxide dismutase 3, extracellular	6.532274792	241	gene body	0.010074936	8
ID3	inhibitor of DNA binding 3, dominant negative helix-loop-helix protein	4.568646456	216	promoter		8
PLAU	plasminogen activator, urokinase	4.156823707	367	promoter	0.019572297	8
ZBTB16	zinc finger and BTB domain containing 16	3.61615	872	promoter	0.043728791	8
NGF	nerve growth factor (beta polypeptide)	2.971374724	329	promoter		8
HOXB4	homeobox B4	2.758864049	302	promoter		8
FOSL2	FOS-like antigen 2	2.58358866	430	promoter	0.02195884	8
NFATC1	nuclear factor of activated T-cells, cytoplasmic, calcineurin-dependent 1	2.563137574	473	promoter	0.008189949	8
PDGFA	platelet-derived growth factor alpha polypeptide	2.558346492	509	promoter	-0.008593227	8
IGFBP7	insulin-like growth factor binding protein 7	2.5354879	163	promoter	-2.413739416	8
ESR1	estrogen receptor 1	2.224557931	987	promoter	0.003741104	8
OSMR	oncostatin M receptor	3.033730133	212	promoter	0.02841914	9
EXPH5	exophilin 5	3.172661078	170	promoter		10

## Sheet: Table 8
	Supplementary Table 8. Myc interacting bivalent genes with more than 2-folds downregulation in polyploid vs diploid organs
G_SYMB	Gene Comment	Ploid/Dipl fold_Dif	Confidence of interaction	Gene position of bivalent chromatin	bivalent	Fantom5
MYO5A	myosin VA (heavy chain 12, myoxin)	0.4265	321	promoter	1	No	1			7.1
ATP2A3	ATPase, Ca++ transporting, ubiquitous	0.331389637	227	promoter	1	No	1
CAMK2D	calcium/calmodulin-dependent protein kinase II delta	0.303877452	261	promoter	1	No	2
CAMK1	calcium/calmodulin-dependent protein kinase I	0.30189754	163	promoter	1	No	2			14.2
GNAO1	guanine nucleotide binding protein (G protein), alpha activating activity polypeptide O	0.166162405	163	promoter	1	No	2
TCEA3	transcription elongation factor A (SII), 3	0.396260257	158	promoter	1	No	2
SETD7	SET domain containing (lysine methyltransferase) 7	0.29925914	173	promoter	1	No	4
SCARB1	scavenger receptor class B, member 1	0.511478514	169	promoter	1	Yes	4			10.7
ARHGEF28	Rho guanine nucleotide exchange factor (GEF) 28	0.0979592	160	promoter	1	No	4
WNT5A	wingless-type MMTV integration site family, member 5A	0.120891447	938	promoter	1	Yes	5
TIAM1	T-cell lymphoma invasion and metastasis 1	0.229816924	703	promoter	1	Yes	5			10.7
GRB10	growth factor receptor-bound protein 10	0.2618653	348	promoter	1	No	5
TOX3	TOX high mobility group box family member 3	0.068040568	163	promoter	1	No	6
BLNK	B-cell linker	0.11857901	213	promoter	1	No	6			10.7
DIABLO	diablo, IAP-binding mitochondrial protein	0.369907559	293	promoter	1	No	6
KCNJ3	potassium inwardly rectifying channel subfamily J member 3	0.4125265	177	promoter	1	No	7			7.1
SH3BP4	SH3-domain binding protein 4	0.231016407	170	promoter	1	No	7
CD8A	CD8a molecule	0.288894084	581	promoter	1	No	8
BCL2L11	BCL2-like 11 (apoptosis facilitator)	0.301867703	469	promoter	1	Yes	8			28.5
TMPRSS2	transmembrane protease, serine 2	0.214537917	459	promoter	1	Yes	8
NFATC2	nuclear factor of activated T-cells, cytoplasmic, calcineurin-dependent 2	0.105524526	438	promoter	1	Yes	8
NTF3	neurotrophin 3	0.230303608	206	promoter	1	Yes	8
ENC1	ectodermal-neural cortex 1 (with BTB-like domain)	0.235774555	164	promoter	1	No	8
PPARGC1A	peroxisome proliferator-activated receptor gamma, coactivator 1 alpha	0.379994422	163	promoter	1	Yes	8
NHLRC1	NHL repeat containing 1	0.182054612	163	promoter	1	No	8
IL7	interleukin 7	0.331038949	866	promoter	1	No	9			3.5
CD48	CD48 molecule	0.489115003	197	promoter	1	No	10			3.5
RTN2	reticulon 2	0.133841737	204	promoter	1	No	11			3.5
