# Supplementary material for: Phylostratic Shift of Whole-Genome Duplications in Normal Mammalian Tissues towards Unicellularity Is Driven by Developmental Bivalent Genes and Reveals a Link to Cancer
Source: Int J Mol Sci. 2020 Nov 19;21(22):8759. doi: 10.3390/ijms21228759 (PMC7699474; doi:10.3390/ijms21228759)
Supplement: Supplementary file 1 [file ijms-21-08759-s001.zip › Supplementary Table 9_10.xlsx]

## Sheet: Лист1
29958	DMGDH	promoter	dimethylglycine dehydrogenase	125.77	-0.630737	1
28965	SLC27A6	promoter	solute carrier family 27 member 6	29.79	0.0258458	1
9365	KL	promoter	klotho	12.53	0.0184388	1
55349	CHDH	promoter	choline dehydrogenase	8.47	0.0270689	1
2166	FAAH	promoter	fatty acid amide hydrolase	7.79	0.0481968	1
10840	ALDH1L1	promoter	aldehyde dehydrogenase 1 family member L1	7.63	-2.19172	1
150209	AIFM3	promoter	apoptosis inducing factor mitochondria associated 3	7.13	0.023675	1
84879	MFSD2A	promoter	major facilitator superfamily domain containing 2A	7.13	0.0441475	1
144423	GLT1D1	gene body	glycosyltransferase 1 domain containing 1	5.92	0.0187168	1
23171	GPD1L	promoter	glycerol-3-phosphate dehydrogenase 1 like	5.86		1
3036	HAS1	promoter	hyaluronan synthase 1	5.64	0.0233456	1
8942	KYNU	gene body	kynureninase	5.12	-0.0155102	1
361	AQP4	promoter	aquaporin 4	4.67	0.0389693	1
6556	SLC11A1	gene body	solute carrier family 11 member 1	4.46	-0.000626673	1
6542	SLC7A2	promoter	solute carrier family 7 member 2	4.44	-0.0568322	1
55224	ETNK2	promoter	ethanolamine kinase 2	3.78	-0.36886	1
26751	SH3YL1	promoter	SH3 and SYLF domain containing 1	3.72	0.0200408	1
27232	GNMT	promoter	glycine N-methyltransferase	3.62	-6.90211	1
1285	COL4A3	promoter	collagen type IV alpha 3 chain	3.61		1
56301	SLC7A10	promoter	solute carrier family 7 member 10	3.58	0.0275902	1
1158	CKM	promoter	creatine kinase, M-type	3.51	-18.7817	1
6506	SLC1A2	promoter	solute carrier family 1 member 2	3.35	0.0519612	1
2646	GCKR	promoter	glucokinase regulator	3.23	-0.241425	1
2289	FKBP5	promoter	FKBP prolyl isomerase 5	3.19	-0.135212	1
2203	FBP1	promoter	fructose-bisphosphatase 1	3.08	-0.235549	1
48	ACO1	promoter	aconitase 1	3.07		1
3265	HRAS	promoter	HRAS proto-oncogene, GTPase	3.47	-0.156875	1
9945	GFPT2	promoter	glutamine-fructose-6-phosphate transaminase 2	2.92	0.0322731	1
85461	TANC1	promoter	tetratricopeptide repeat, ankyrin repeat and coiled-coil containing 1	2.8	0.023824	1
5214	PFKP	promoter	phosphofructokinase, platelet	2.77	-0.226884	1
6342	SCP2	promoter	sterol carrier protein 2	2.75	-9.9934	1
874	CBR3	promoter	carbonyl reductase 3	2.67	0.0254303	1
5209	PFKFB3	promoter	6-phosphofructo-2-kinase/fructose-2,6-biphosphatase 3	2.67	0.679451	1
50509	COL5A3	promoter	collagen type V alpha 3 chain	2.66	-0.00354115	1
162417	NAGS	promoter	N-acetylglutamate synthase	2.36	-0.0653014	1
23464	GCAT	promoter	glycine C-acetyltransferase	2.15	0.0863811	1
288	ANK3	promoter	ankyrin 3	2.12	0.0776896	1
9619	ABCG1	gene body	ATP binding cassette subfamily G member 1	2.07	0.0414526	1
706	TSPO	promoter	translocator protein	2.03	-0.835538	1
2070	EYA4	promoter	EYA transcriptional coactivator and phosphatase 4	12.399	-0.00240542	2
22996	TTC39A	promoter	tetratricopeptide repeat domain 39A	3.92007	-0.00347084	2
160335	TMTC2	promoter	transmembrane O-mannosyltransferase targeting cadherins 2	3.62368	0.958274	2
126820	WDR63	promoter	WD repeat domain 63	12.85	-0.00423951	2
4602	MYB	promoter	MYB proto-oncogene, transcription factor	43.86	0.0579341	2
7781	SLC30A3	promoter	solute carrier family 30 member 3	39.88	-0.0107089	2
54898	ELOVL2	promoter	ELOVL fatty acid elongase 2	38.33	-2.21022	2
478	ATP1A3	promoter	ATPase Na+/K+ transporting subunit alpha 3	28.78	-0.205026	2
777	CACNA1E	gene body	calcium voltage-gated channel subunit alpha1 E	13.27	0.0253127	2
55784	MCTP2	promoter	multiple C2 and transmembrane domain containing 2	13.25		2
26002	MOXD1	promoter	monooxygenase DBH like 1	10.92	0.0264986	2
202500	TCTE1	promoter	t-complex-associated-testis-expressed 1	10.6	0.0237227	2
83853	ROPN1L	promoter	rhophilin associated tail protein 1 like	6.42	0.0249381	2
23498	HAAO	promoter	3-hydroxyanthranilate 3,4-dioxygenase	5.92	-1.54521	2
123688	HYKK	promoter	hydroxylysine kinase	4.88		2
166929	SGMS2	promoter	sphingomyelin synthase 2	4.66	-0.144811	2
56603	CYP26B1	promoter	cytochrome P450 family 26 subfamily B member 1	4.56	0.0183065	2
23541	SEC14L2	promoter	SEC14 like lipid binding 2	4.1	-0.181165	2
1036	CDO1	promoter	cysteine dioxygenase type 1	3.77	-5.86901	2
1846	DUSP4	promoter	dual specificity phosphatase 4	3.53	0.0230363	2
23259	DDHD2	promoter	DDHD domain containing 2	3.41	0.0199057	2
7188	TRAF5	promoter	TNF receptor associated factor 5	3.4	-6.48527	2
84617	TUBB6	promoter	tubulin beta 6 class V	3.37	-0.508136	2
1107	CHD3	promoter	chromodomain helicase DNA binding protein 3	3.34	0.00474735	2
4881	NPR1	promoter	natriuretic peptide receptor 1	2.97	-0.00361247	2
23659	PLA2G15	promoter	phospholipase A2 group XV	2.89	-0.103814	2
80024	SLC8B1	promoter	solute carrier family 8 member B1	2.81	-0.0212365	2
112399	EGLN3	promoter	egl-9 family hypoxia inducible factor 3	2.79	0.0352833	2
57636	ARHGAP23	gene body	Rho GTPase activating protein 23	2.69	0.00161032	2
1593	CYP27A1	promoter	cytochrome P450 family 27 subfamily A member 1	2.66	-3.65259	2
6812	STXBP1	promoter	syntaxin binding protein 1	2.63	-0.0336849	2
83959	SLC4A11	promoter	solute carrier family 4 member 11	2.61		2
11138	TBC1D8	promoter	TBC1 domain family member 8	2.6	-0.117816	2
3299	HSF4	promoter	heat shock transcription factor 4	2.57		2
7291	TWIST1	promoter	twist family bHLH transcription factor 1	2.53	0.019646	2
5768	QSOX1	promoter	quiescin sulfhydryl oxidase 1	2.49	-0.641172	2
84206	MEX3B	promoter	mex-3 RNA binding family member B	2.3	0.0282838	2
116236	ABHD15	promoter	abhydrolase domain containing 15	2.15	-0.153541	2
25825	BACE2	promoter	beta-secretase 2	2.15	0.0213359	2
9742	IFT140	promoter	intraflagellar transport 140	2.14		2
55679	LIMS2	promoter	LIM zinc finger domain containing 2	2.09	-0.579035	2
10787	NCKAP1	promoter	NCK-associated protein 1	2.482	-0.023705626	2
25911	DPCD	promoter	deleted in primary ciliary dyskinesia homolog (mouse)	2.09		2
79956	ERMP1	promoter	endoplasmic reticulum metallopeptidase 1	2	-0.00592299	2
375033	PEAR1	promoter	platelet endothelial aggregation receptor 1	1.98	0.0255502	2
5286	PIK3C2A	promoter	phosphatidylinositol-4-phosphate 3-kinase, catalytic subunit type 2 alpha	2.491454317	0.015762836	2
7465	WEE1	promoter	WEE1 homolog (S. pombe)	2.49	0.0255502	2
2302	FOXJ1	promoter	forkhead box J1	637.44	-0.00545271	3
78986	DUSP26	promoter	dual specificity phosphatase 26	27.68	-0.213939	3
9420	CYP7B1	promoter	cytochrome P450 family 7 subfamily B member 1	10.1	-2.11035	3
113235	SLC46A1	promoter	solute carrier family 46 member 1	2.29		3
94026	POM121L2	promoter	POM121 transmembrane nucleoporin like 2	2.24		3
2918	GRM8	promoter	glutamate metabotropic receptor 8	4149.71	-0.00412089	4
2918	GRM8	promoter	glutamate metabotropic receptor 8	130	0.0203504	4
9568	GABBR2	promoter	gamma-aminobutyric acid type B receptor subunit 2	80.45	-0.00283354	4
79733	E2F8	promoter	E2F transcription factor 8	17.33	0.026647	4
166614	DCLK2	promoter	doublecortin like kinase 2	15.3164	-0.0012661	4
22986	SORCS3	promoter	sortilin related VPS10 domain containing receptor 3	8.84763	-0.00470512	4
257068	PLCXD2	promoter	phosphatidylinositol specific phospholipase C X domain containing 2	6.07		4
84159	ARID5B	promoter	AT-rich interaction domain 5B	5.93	0.0108479	4
8497	PPFIA4	promoter	PTPRF interacting protein alpha 4	5.88		4
5334	PLCL1	promoter	phospholipase C like 1 (inactive)	5.72		4
9829	DNAJC6	promoter	DnaJ heat shock protein family (Hsp40) member C6	4.77	0.0212941	4
6091	ROBO1	promoter	roundabout guidance receptor 1	4.73	0.026653	4
3645	INSRR	promoter	insulin receptor related receptor	4.47	0.0290251	4
2042	EPHA3	gene body	EPH receptor A3	4.02	0.0254742	4
28514	DLL1	promoter	delta like canonical Notch ligand 1	3.98	0.0175893	4
6662	SOX9	promoter	SRY-box transcription factor 9	3.86	0.0204708	4
93664	CADPS2	promoter	calcium dependent secretion activator 2	3.84	0.0120248	4
80332	ADAM33	promoter	ADAM metallopeptidase domain 33	3.77	0.0238887	4
8997	KALRN	promoter	kalirin RhoGEF kinase	3.45		4
2977	GUCY1A2	promoter	guanylate cyclase 1 soluble subunit alpha 2	3.27	0.0257117	4
29109	FHOD1	promoter	formin homology 2 domain containing 1	3.26	-0.0377778	4
5733	PTGER3	promoter	prostaglandin E receptor 3	3.24		4
7158	TP53BP1	promoter	tumor protein p53 binding protein 1	3.23	0.01748	4
8506	CNTNAP1	promoter	contactin associated protein 1	2.92	0.012874	4
5139	PDE3A	promoter	phosphodiesterase 3A	2.55	0.082515	4
8321	FZD1	promoter	frizzled class receptor 1	2.49	0.0233837	4
196883	ADCY4	promoter	adenylate cyclase 4	2.43	0.0292872	4
89796	NAV1	promoter	neuron navigator 1	2.43	0.0397225	4
116986	AGAP2	promoter	ArfGAP with GTPase domain, ankyrin repeat and PH domain 2	2.35		4
10846	PDE10A	promoter	phosphodiesterase 10A	2.34		4
57449	PLEKHG5	promoter	pleckstrin homology and RhoGEF domain containing G5	2.33		4
196	AHR	promoter	aryl hydrocarbon receptor	2.16	-0.134509	4
2494	NR5A2	promoter	nuclear receptor subfamily 5 group A member 2	2.08	-0.137978	4
9901	SRGAP3	promoter	SLIT-ROBO Rho GTPase activating protein 3	4.5691	-0.0035187	4
4093	SMAD9	promoter	SMAD family member 9	4.52186	0.000506562	4
3991	LIPE	promoter	lipase E, hormone sensitive type	4.7518	0.00799379	4
220108	FAM124A	promoter	family with sequence similarity 124 member A	3.55075	-0.000780702	4
767	CA8	promoter	carbonic anhydrase 8	3.16847	0.0116271	4
652	BMP4	promoter	bone morphogenetic protein 4	2.75112	-0.00107217	4
116113	FOXP4	promoter	forkhead box P4	2.67878	0.000531942	4
687	KLF9	promoter	Kruppel like factor 9	2.91698	0.0185117	4
2890	GRIA1	promoter	glutamate ionotropic receptor AMPA type subunit 1	2.98973	-0.00474116	4
5075	PAX1	gene body	paired box 1	115.46	0.0234708	5
3175	ONECUT1	promoter	one cut homeobox 1	46.69	-0.0180629	5
2636	GBX1	promoter	gastrulation brain homeobox 1	16.3		5
10736	SIX2	promoter	SIX homeobox 2	11.59	0.0235063	5
23604	DAPK2	promoter	death associated protein kinase 2	7.19	0.0221887	5
337876	CHSY3	promoter	chondroitin sulfate synthase 3	5.96		5
146713	RBFOX3	gene body	RNA binding fox-1 homolog 3	5.49		5
650	BMP2	promoter	bone morphogenetic protein 2	3.84	0.0216609	5
5648	MASP1	promoter	mannan binding lectin serine peptidase 1	3.71		5
55068	ENOX1	promoter	ecto-NOX disulfide-thiol exchanger 1	3.53	0.0311854	5
56659	KCNK13	promoter	potassium two pore domain channel subfamily K member 13	3.41	0.0260192	5
2034	EPAS1	promoter	endothelial PAS domain protein 1	3.27	0.433941	5
135152	B3GAT2	promoter	beta-1,3-glucuronyltransferase 2	3.25	0.0258632	5
57057	TBX20	promoter	T-box transcription factor 20	3.1	0.025161	5
284207	METRNL	promoter	meteorin like, glial cell differentiation regulator	2.99		5
92521	SPECC1	promoter	sperm antigen with calponin homology and coiled-coil domains 1	2.93	0.0229481	5
613	BCR	promoter	BCR activator of RhoGEF and GTPase	2.91		5
7424	VEGFC	promoter	vascular endothelial growth factor C	2.88	0.0277553	5
81831	NETO2	promoter	neuropilin and tolloid like 2	2.85	0.0240937	5
8325	FZD8	promoter	frizzled class receptor 8	2.82	0.0144133	5
2619	GAS1	promoter	growth arrest specific 1	2.44	0.209896	5
4355	MPP2	promoter	membrane palmitoylated protein 2	2.44		5
3675	ITGA3	promoter	integrin subunit alpha 3	2.38	0.0194464	5
9854	C2CD2L	promoter	C2CD2 like	2.37	-0.0577575	5
9686	VGLL4	promoter	vestigial like family member 4	2.27	0.0229094	5
9510	ADAMTS1	promoter	ADAM metallopeptidase with thrombospondin type 1 motif 1	2.22	0.0341214	5
8061	FOSL1	promoter	FOS like 1, AP-1 transcription factor subunit	2.19	0.0243259	5
219654	ZCCHC24	promoter	zinc finger CCHC-type containing 24	2.18		5
664	BNIP3	promoter	BCL2 interacting protein 3	1.78	0.0211805	5
4081	MAB21L1	promoter	mab-21 like 1	2.04	0.0256445	5
338	APOB	promoter	apolipoprotein B	21.02		5
54221	SNTG2	promoter	syntrophin gamma 2	574.72	0.0319065	6
655	BMP7	promoter	bone morphogenetic protein 7	327.4	0.0319723	6
83401	ELOVL3	promoter	ELOVL fatty acid elongase 3	76.18	-0.119186	6
10265	IRX5	promoter	iroquois homeobox 5	39.45	0.0256286	6
6578	SLCO2A1	promoter	solute carrier organic anion transporter family member 2A1	20.06	-0.240578	6
94015	TTYH2	promoter	tweety family member 2	17.02	-0.216337	6
387755	INSC	promoter	INSC spindle orientation adaptor protein	16.53		6
761	CA3	promoter	carbonic anhydrase 3	14.31	-4.69714	6
4915	NTRK2	promoter	neurotrophic receptor tyrosine kinase 2	13.29	0.0260482	6
9378	NRXN1	promoter	neurexin 1	9.02	0.0232579	6
4914	NTRK1	promoter	neurotrophic receptor tyrosine kinase 1	7.13		6
9369	NRXN3	promoter	neurexin 3	6.22		6
552	AVPR1A	promoter	arginine vasopressin receptor 1A	5.7	0.0230956	6
50863	NTM	promoter	neurotrimin	5.33	0.00969945	6
1956	EGFR	gene body	epidermal growth factor receptor	4.94	-0.092453	6
10603	SH2B2	gene body	SH2B adaptor protein 2	4.27	-0.0171374	6
64240	ABCG5	gene body	ATP binding cassette subfamily G member 5	3.85	-0.302943	6
4233	MET	promoter	MET proto-oncogene, receptor tyrosine kinase	3.58	0.0261556	6
7483	WNT9A	promoter	Wnt family member 9A	3.56	0.0265104	6
2624	GATA2	promoter	GATA binding protein 2	3.42		6
3400	ID4	promoter	inhibitor of DNA binding 4, HLH protein	3.04	0.0189182	6
283078	MKX	promoter	mohawk homeobox	2.89		6
1959	EGR2	promoter	early growth response 2	2.77		6
7832	BTG2	promoter	BTG anti-proliferation factor 2	2.66	0.126225	6
80139	ZNF703	promoter	zinc finger protein 703	2.63	0.0390732	6
27106	ARRDC2	promoter	arrestin domain containing 2	2.51	0.00946418	6
90634	N4BP2L1	promoter	NEDD4 binding protein 2 like 1	2.39	-0.192602	6
4045	LSAMP	promoter	limbic system associated membrane protein	2.33	0.0242445	6
55504	TNFRSF19	promoter	TNF receptor superfamily member 19	7.13	0.0257938	7
2670	GFAP	gene body	glial fibrillary acidic protein	5.3	0.0276571	7
57210	SLC45A4	promoter	solute carrier family 45 member 4	5.03	0.0440975	7
23057	NMNAT2	promoter	nicotinamide nucleotide adenylyltransferase 2	4.84	0.0144109	7
22901	ARSG	promoter	arylsulfatase G	4.75	-0.0899751	7
2706	GJB2	promoter	gap junction protein beta 2	4.47	-3.08896	7
8522	GAS7	promoter	growth arrest specific 7	4.27	-0.00351086	7
23022	PALLD	gene body	palladin, cytoskeletal associated protein	4.07		7
29091	STXBP6	promoter	syntaxin binding protein 6	3.23		7
4838	NODAL	promoter	nodal growth differentiation factor	2.48	0.00253684	7
23765	IL17RA	promoter	interleukin 17 receptor A	2.48		7
604	BCL6	promoter	BCL6 transcription repressor	2.16	0.0271198	7
5309	PITX3	promoter	paired like homeodomain 3	125.53	0.0312169	8
55061	SUSD4	promoter	sushi domain containing 4	40.59	-0.0152962	8
84667	HES7	promoter	hes family bHLH transcription factor 7	39.03		8
342035	GLDN	promoter	gliomedin	29.32	0.0276625	8
3223	HOXC6	promoter	homeobox C6	28.61	0.0162962	8
51299	NRN1	promoter	neuritin 1	21.94	-0.423222	8
388531	RGS9BP	promoter	regulator of G protein signaling 9 binding protein	16.89		8
136259	KLF14	promoter	Kruppel like factor 14	16.6		8
92737	DNER	promoter	delta/notch like EGF repeat containing	15.71	0.0252762	8
9021	SOCS3	promoter	suppressor of cytokine signaling 3	10.92	-0.010014	8
58473	PLEKHB1	promoter	pleckstrin homology domain containing B1	8.02	-0.00742189	8
1305	COL13A1	promoter	collagen type XIII alpha 1 chain	7.57	0.0222662	8
10205	MPZL2	promoter	myelin protein zero like 2	7.31	-0.225634	8
161291	TMEM30B	promoter	transmembrane protein 30B	6.19	-0.211231	8
5596	MAPK4	promoter	mitogen-activated protein kinase 4	5.24	0.0308214	8
6649	SOD3	gene body	superoxide dismutase 3	5.15	0.0100749	8
152573	SHISA3	promoter	shisa family member 3	4.45	0.0255533	8
56978	PRDM8	gene body	PR/SET domain 8	4.25	0.0238596	8
389337	ARHGEF37	promoter	Rho guanine nucleotide exchange factor 37	4.21	0.0188813	8
64420	SUSD1	promoter	sushi domain containing 1	4.17		8
2202	EFEMP1	promoter	EGF containing fibulin extracellular matrix protein 1	4.1	0.0352613	8
79789	CLMN	promoter	calmin	4.05	0.00733409	8
51129	ANGPTL4	promoter	angiopoietin like 4	4.01	0.089701	8
2257	FGF12	promoter	fibroblast growth factor 12	3.8	0.0277264	8
1489	CTF1	promoter	cardiotrophin 1	3.79		8
3490	IGFBP7	promoter	insulin like growth factor binding protein 7	3.72	-2.41374	8
80760	ITIH5	promoter	inter-alpha-trypsin inhibitor heavy chain 5	3.5	0.0226396	8
92162	TMEM88	promoter	transmembrane protein 88	3.46		8
1995	ELAVL3	promoter	ELAV like RNA binding protein 3	3.38		8
3399	ID3	promoter	inhibitor of DNA binding 3, HLH protein	3.35		8
3696	ITGB8	promoter	integrin subunit beta 8	3.34	0.0251172	8
9755	TBKBP1	gene body	TBK1 binding protein 1	3.27	-0.0168084	8
7100	TLR5	promoter	toll like receptor 5	3.26	0.0237845	8
6004	RGS16	promoter	regulator of G protein signaling 16	3.23	-0.239526	8
3554	IL1R1	promoter	interleukin 1 receptor type 1	3.2	-0.0236378	8
5328	PLAU	promoter	plasminogen activator, urokinase	3.1	0.0195723	8
2099	ESR1	promoter	estrogen receptor 1	2.97	0.0037411	8
55824	PAG1	promoter	phosphoprotein membrane anchor with glycosphingolipid microdomains 1	2.69	0.0258023	8
2621	GAS6	promoter	growth arrest specific 6	2.61	-0.325353	8
7433	VIPR1	promoter	vasoactive intestinal peptide receptor 1	2.49	-0.030492	8
7704	ZBTB16	promoter	zinc finger and BTB domain containing 16	2.32	0.0437288	8
4803	NGF	promoter	nerve growth factor	2.32		8
92610	TIFA	promoter	TRAF interacting protein with forkhead associated domain	2.18	0.0167238	8
3200	HOXA3	promoter	homeobox A3	2.17	0.0254622	8
3214	HOXB4	promoter	homeobox B4	2.12		8
54863	TOR4A	gene body	torsin family 4 member A	2.07	-0.00505861	8
5154	PDGFA	promoter	platelet derived growth factor subunit A	2.03	-0.00859323	8
2355	FOSL2	promoter	FOS like 2, AP-1 transcription factor subunit	2.02	0.0219588	8
246	ALOX15	promoter	arachidonate 15-lipoxygenase	1.99	0.0197124	8
5918	RARRES1	promoter	retinoic acid receptor responder 1	34.46		9
943	TNFRSF8	promoter	TNF receptor superfamily member 8	14.93		9
27296	TP53TG5	promoter	TP53 target 5	7.84		9
8706	B3GALNT1	promoter	beta-1,3-N-acetylgalactosaminyltransferase 1 (globoside blood group)	6.89	0.0254139	9
23764	MAFF	promoter	MAF bZIP transcription factor F	4.87	0.0208427	9
9180	OSMR	promoter	oncostatin M receptor	2.28	0.0284191	9
153579	BTNL9	gene body	butyrophilin like 9	3.61	0.0274702	10
23086	EXPH5	promoter	exophilin 5	2.38		10
57139	RGL3	promoter	ral guanine nucleotide dissociation stimulator like 3	2.27	0.0153265	10
137814	NKX2-6	promoter	NK2 homeobox 6	1160.94		11
10661	KLF1	promoter	Kruppel like factor 1	560.74	0.031253	11
1748	DLX4	promoter	distal-less homeobox 4	183.44		11
79690	GAL3ST4	promoter	galactose-3-O-sulfotransferase 4	2.13	0.0210203	11
285513	GPRIN3	promoter	GPRIN family member 3	20.49		12
161198	CLEC14A	promoter	C-type lectin domain containing 14A	2.59		12
50649	ARHGEF4	promoter	Rho guanine nucleotide exchange factor 4	3.32	0.0246997	13
NCBIid	Symb	Gene position of bivalent chromatin	FullName	Fold expression differencer	PCA	Phylostratum
	Supplementary Table 9. Bivalent genes with more than 2-folds upregulation in polyploid vs diploid organs

## Sheet: Лист2
	Supplementary Table 10. Bivalent genes with more than 2-folds downregulation in polyploid vs diploid organs
NCBIid	Symb	Gene position of bivalent chromatin	bivalent	FullName	Fold expression differencer	PCA	Phylostratum
2180	ACSL1	promoter	1	acyl-CoA synthetase long chain family member 1	0.51	0.294824	1
8916	HERC3	promoter	1	HECT and RLD domain containing E3 ubiquitin protein ligase 3	0.49496	0.138294	1
7915	ALDH5A1	promoter	1	aldehyde dehydrogenase 5 family member A1	0.493931	0.00840473	1
4644	MYO5A	promoter	1	myosin VA	0.44		1
489	ATP2A3	promoter	1	ATPase sarcoplasmic/endoplasmic reticulum Ca2+ transporting 3	0.433192	0.0469236	1
84532	ACSS1	promoter	1	acyl-CoA synthetase short chain family member 1	0.32	0.422493	1
487	ATP2A1	promoter	1	ATPase sarcoplasmic/endoplasmic reticulum Ca2+ transporting 1	0.29	0.0490672	1
4842	NOS1	promoter	1	nitric oxide synthase 1	0.29	0.0258027	1
36	ACADSB	promoter	1	acyl-CoA dehydrogenase short/branched chain	0.26		1
1917	EEF1A2	promoter	1	eukaryotic translation elongation factor 1 alpha 2	0.24	-0.0941974	1
5654	HTRA1	promoter	1	HtrA serine peptidase 1	0.18	0.255563	1
10873	ME3	promoter	1	malic enzyme 3	0.142736	-0.0117129	1
23305	ACSL6	promoter	1	acyl-CoA synthetase long chain family member 6	0.0370897	0.0206077	1
3930	LBR	promoter	1	lamin B receptor	0.496904	0.268398	2
25956	SEC31B	promoter	1	SEC31 homolog B, COPII coat complex component	0.48429		2
79632	FAM184A	promoter	1	family with sequence similarity 184 member A	0.451217	0.0237347	2
6331	SCN5A	promoter	1	sodium voltage-gated channel alpha subunit 5	0.45		2
51227	PIGP	promoter	1	phosphatidylinositol glycan anchor biosynthesis class P	0.407873	0.432053	2
51673	TPPP3	promoter	1	tubulin polymerization promoting protein family member 3	0.405867	0.0182272	2
8536	CAMK1	promoter	1	calcium/calmodulin dependent protein kinase I	0.400276	0.0584307	2
2934	GSN	promoter	1	gelsolin	0.395158	3.25489	2
817	CAMK2D	promoter	1	calcium/calmodulin dependent protein kinase II delta	0.388005	0.0370335	2
9844	ELMO1	promoter	1	engulfment and cell motility 1	0.38	0.0462956	2
58528	RRAGD	promoter	1	Ras related GTP binding D	0.378821	0.218728	2
347733	TUBB2B	promoter	1	tubulin beta 2B class IIb	0.368834	0.0181196	2
56479	KCNQ5	promoter	1	potassium voltage-gated channel subfamily Q member 5	0.34	0.0247866	2
53353	LRP1B	promoter	1	LDL receptor related protein 1B	0.33	0.0251901	2
8526	DGKE	promoter	1	diacylglycerol kinase epsilon	0.317134	0.00731223	2
80045	GPR157	promoter	1	G protein-coupled receptor 157	0.31172	0.026912	2
6920	TCEA3	promoter	1	transcription elongation factor A3	0.311626		2
1592	CYP26A1	promoter	1	cytochrome P450 family 26 subfamily A member 1	0.31	0.00730173	2
11221	DUSP10	promoter	1	dual specificity phosphatase 10	0.262591	0.0241905	2
57134	MAN1C1	promoter	1	mannosidase alpha class 1C member 1	0.256266		2
1397	CRIP2	promoter	1	cysteine rich protein 2	0.250208	4.06101	2
123099	DEGS2	promoter	1	delta 4-desaturase, sphingolipid 2	0.23		2
91768	CABLES1	promoter	1	Cdk5 and Abl enzyme substrate 1	0.204859	0.0236144	2
55640	FLVCR2	promoter	1	FLVCR heme transporter 2	0.204561	0.0268757	2
256586	LYSMD2	promoter	1	LysM domain containing 2	0.189673	0.0717792	2
240	ALOX5	promoter	1	arachidonate 5-lipoxygenase	0.168274	0.0218066	2
2775	GNAO1	promoter	1	G protein subunit alpha o1	0.155622	0.0493597	2
6581	SLC22A3	promoter	1	solute carrier family 22 member 3	0.142108	0.0252401	2
6517	SLC2A4	promoter	1	solute carrier family 2 member 4	0.0811522	0.490812	2
83394	PITPNM3	promoter	1	PITPNM family member 3	0.0645564	0.023427	2
114880	OSBPL6	promoter	1	oxysterol binding protein like 6	0.0631044	0.0256508	2
23316	CUX2	promoter	1	cut like homeobox 2	0	0.0276346	2
5578	PRKCA	promoter	1	protein kinase C alpha	0.443686	0.0405739	3
4208	MEF2C	promoter	1	myocyte enhancer factor 2C	0.43	0.0313186	3
4208	MEF2C	promoter	1	myocyte enhancer factor 2C	0.428138	0.0313186	3
202374	STK32A	promoter	1	serine/threonine kinase 32A	0.28	0.0253144	3
7111	TMOD1	promoter	1	tropomodulin 1	0.469043	0.269108	4
8495	PPFIBP2	promoter	1	PPFIA binding protein 2	0.459579	0.0251732	4
201931	TMEM192	promoter	1	transmembrane protein 192	0.45	0.0141649	4
11320	MGAT4A	promoter	1	alpha-1,3-mannosyl-glycoprotein 4-beta-N-acetylglucosaminyltransferase A	0.42	0.0249236	4
9882	TBC1D4	promoter	1	TBC1 domain family member 4	0.38	0.119471	4
8728	ADAM19	promoter	1	ADAM metallopeptidase domain 19	0.368895	-0.0041184	4
80854	SETD7	promoter	1	SET domain containing 7, histone lysine methyltransferase	0.34	0.0552929	4
80176	SPSB1	promoter	1	splA/ryanodine receptor domain and SOCS box containing 1	0.3271	0.046122	4
10098	TSPAN5	promoter	1	tetraspanin 5	0.312702	0.0223715	4
168667	BMPER	promoter	1	BMP binding endothelial regulator	0.295075	0.0255451	4
2043	EPHA4	promoter	1	EPH receptor A4	0.28	0.0971622	4
2817	GPC1	promoter	1	glypican 1	0.267706	0.379582	4
949	SCARB1	promoter	1	scavenger receptor class B member 1	0.261109	-0.103143	4
27075	TSPAN13	promoter	1	tetraspanin 13	0.253688	1.2324	4
4232	MEST	promoter	1	mesoderm specific transcript	0.215928	0.0584244	4
166815	TIGD2	promoter	1	tigger transposable element derived 2	0.2	0.0228141	4
783	CACNB2	promoter	1	calcium voltage-gated channel auxiliary subunit beta 2	0.188667	0.0585763	4
5587	PRKD1	promoter	1	protein kinase D1	0.18351		4
290	ANPEP	promoter	1	alanyl aminopeptidase, membrane	0.173546	1.35873	4
10681	GNB5	promoter	1	G protein subunit beta 5	0.172302	0.0316497	4
320	APBA1	promoter	1	amyloid beta precursor protein binding family A member 1	0.151088	0.0232792	4
54810	GIPC2	promoter	1	GIPC PDZ domain containing family member 2	0.14169	0.0308869	4
122773	KLHDC1	promoter	1	kelch domain containing 1	0.0892921		4
64283	ARHGEF28	promoter	1	Rho guanine nucleotide exchange factor 28	0.0645413	0.0282424	4
2047	EPHB1	promoter	1	EPH receptor B1	0.0550299	0.0214679	4
127733	UBXN10	promoter	1	UBX domain protein 10	0.0515456		4
9066	SYT7	promoter	1	synaptotagmin 7	0.0278371		4
10144	FAM13A	promoter	1	family with sequence similarity 13 member A	0.491279	0.037261	5
11096	ADAMTS5	promoter	1	ADAM metallopeptidase with thrombospondin type 1 motif 5	0.464778	0.0260155	5
54843	SYTL2	promoter	1	synaptotagmin like 2	0.446161	0.026634	5
23220	DTX4	promoter	1	deltex E3 ubiquitin ligase 4	0.44		5
6624	FSCN1	promoter	1	fascin actin-bundling protein 1	0.41	0.0101322	5
56938	ARNTL2	promoter	1	aryl hydrocarbon receptor nuclear translocator like 2	0.396188	0.0321318	5
3394	IRF8	promoter	1	interferon regulatory factor 8	0.383053		5
9806	SPOCK2	promoter	1	SPARC (osteonectin), cwcv and kazal like domains proteoglycan 2	0.38	0.0127909	5
5336	PLCG2	promoter	1	phospholipase C gamma 2	0.319606		5
2274	FHL2	promoter	1	four and a half LIM domains 2	0.311772	0.332117	5
2887	GRB10	promoter	1	growth factor receptor bound protein 10	0.311062	0.0990917	5
7074	TIAM1	promoter	1	TIAM Rac1 associated GEF 1	0.307425	0.0310287	5
120892	LRRK2	promoter	1	leucine rich repeat kinase 2	0.277913	0.0298463	5
3549	IHH	promoter	1	Indian hedgehog signaling molecule	0.26	0.0189829	5
387640	SKIDA1	promoter	1	SKI/DACH domain containing 1	0.231553	0.0238999	5
63898	SH2D4A	promoter	1	SH2 domain containing 4A	0.17409	-0.00679349	5
63898	SH2D4A	promoter	1	SH2 domain containing 4A	0.17	-0.00679349	5
7474	WNT5A	promoter	1	Wnt family member 5A	0.144987	0.0346768	5
84216	TMEM117	promoter	1	transmembrane protein 117	0.128863	0.0284326	5
56666	PANX2	promoter	1	pannexin 2	0.0376409		5
116444	GRIN3B	promoter	1	glutamate ionotropic receptor NMDA type subunit 3B	0.508015	0.0247632	6
162517	FBXO39	promoter	1	F-box protein 39	0.49		6
54331	GNG2	promoter	1	G protein subunit gamma 2	0.48	0.0245797	6
254102	EHBP1L1	promoter	1	EH domain binding protein 1 like 1	0.474357	0.146859	6
3662	IRF4	promoter	1	interferon regulatory factor 4	0.45	0.0254234	6
3363	HTR7	promoter	1	5-hydroxytryptamine receptor 7	0.41	0.0164788	6
64919	BCL11B	promoter	1	BAF chromatin remodeling complex subunit BCL11B	0.32	0.0251307	6
84457	PHYHIPL	promoter	1	phytanoyl-CoA 2-hydroxylase interacting protein like	0.317161	0.0222748	6
3084	NRG1	promoter	1	neuregulin 1	0.27793		6
54769	DIRAS2	promoter	1	DIRAS family GTPase 2	0.25	0.0150231	6
5507	PPP1R3C	promoter	1	protein phosphatase 1 regulatory subunit 3C	0.229348	0.737186	6
7421	VDR	promoter	1	vitamin D receptor	0.22	0.0175557	6
9254	CACNA2D2	promoter	1	calcium voltage-gated channel auxiliary subunit alpha2delta 2	0.22	-0.00339498	6
59352	LGR6	promoter	1	leucine rich repeat containing G protein-coupled receptor 6	0.19	0.0482755	6
1363	CPE	promoter	1	carboxypeptidase E	0.172503	1.97315	6
2823	GPM6A	promoter	1	glycoprotein M6A	0.16	-0.00187942	6
11075	STMN2	promoter	1	stathmin 2	0.12	0.0219992	6
51087	YBX2	promoter	1	Y-box binding protein 2	0.12	0.0213229	6
51087	YBX2	promoter	1	Y-box binding protein 2	0.11517	0.0213229	6
91683	SYT12	promoter	1	synaptotagmin 12	0.0943904	0.0236755	6
25924	MYRIP	promoter	1	myosin VIIA and Rab interacting protein	0.0890218	0.0219243	6
53942	CNTN5	promoter	1	contactin 5	0.08		6
94030	LRRC4B	promoter	1	leucine rich repeat containing 4B	0.0488931	0.0234327	6
83715	ESPN	promoter	1	espin	0.0247474	0.14443	6
27324	TOX3	promoter	1	TOX high mobility group box family member 3	0.0189621	0.0218228	6
284252	KCTD1	promoter	1	potassium channel tetramerization domain containing 1	0.43	0.0254767	6
2906	GRIN2D	gene body	1	glutamate ionotropic receptor NMDA type subunit 2D	0.42	0.0263464	6
639	PRDM1	promoter	1	PR/SET domain 1	0.45	0.0430308	6
23544	SEZ6L	promoter	1	seizure related 6 homolog like	0.46	0.0258545	6
64388	GREM2	promoter	1	gremlin 2, DAN family BMP antagonist	0.49	0.0280131	6
32038	BLNK	promoter	1	B-cell linker	0.11857901		6
9606	DIABLO	promoter	1	diablo, IAP-binding mitochondrial protein	0.369907559		6
81563	C1orf21	promoter	1	chromosome 1 open reading frame 21	0.341053	0.0886795	7
81544	GDPD5	promoter	1	glycerophosphodiester phosphodiesterase domain containing 5	0.304335		7
23671	TMEFF2	promoter	1	transmembrane protein with EGF like and two follistatin like domains 2	0.27	0.0257264	7
266727	MDGA1	promoter	1	MAM domain containing glycosylphosphatidylinositol anchor 1	0.2	0.0174726	7
23677	SH3BP4	promoter	1	SH3 domain binding protein 4	0.17	0.10045	7
26499	PLEK2	promoter	1	pleckstrin 2	0.12	0.024982	7
1949	EFNB3	promoter	1	ephrin B3	0.0733923	0.07714	7
80274	SCUBE1	promoter	1	signal peptide, CUB domain and EGF like domain containing 1	0.0450525		7
3760	KCNJ3	promoter	1	potassium inwardly rectifying channel subfamily J member 3	0	0.411159	7
57758	SCUBE2	promoter	1	signal peptide, CUB domain and EGF like domain containing 2	0	0.0308994	7
64376	IKZF5	promoter	1	IKAROS family zinc finger 5	0.38	0.0637147	7
23414	ZFPM2	promoter	1	zinc finger protein, FOG family member 2	0.42	0.0388591	7
146547	PRSS36	promoter	1	serine protease 36	0.48	0.00549661	8
10891	PPARGC1A	promoter	1	PPARG coactivator 1 alpha	0.487812	0.122743	8
2863	GPR39	promoter	1	G protein-coupled receptor 39	0.47		8
56172	ANKH	promoter	1	ANKH inorganic pyrophosphate transport regulator	0.453999		8
10018	BCL2L11	promoter	1	BCL2 like 11	0.404303	0.0290151	8
7903	ST8SIA4	promoter	1	ST8 alpha-N-acetyl-neuraminide alpha-2,8-sialyltransferase 4	0.38	0.0544496	8
54997	TESC	promoter	1	tescalcin	0.358151	0.250299	8
239	ALOX12	promoter	1	arachidonate 12-lipoxygenase, 12S type	0.348618	0.025228	8
9957	HS3ST1	promoter	1	heparan sulfate-glucosamine 3-sulfotransferase 1	0.33711	0.024503	8
26040	SETBP1	promoter	1	SET binding protein 1	0.336833	0.0245042	8
1002	CDH4	promoter	1	cadherin 4	0.33	0.0260917	8
4135	MAP6	promoter	1	microtubule associated protein 6	0.33	0.0170542	8
8507	ENC1	promoter	1	ectodermal-neural cortex 1	0.323375	0.0201024	8
4741	NEFM	promoter	1	neurofilament medium	0.32	0.0246752	8
54518	APBB1IP	promoter	1	amyloid beta precursor protein binding family B member 1 interacting protein	0.313577	0.0311645	8
254427	PROSER2	promoter	1	proline and serine rich 2	0.31	0.0200674	8
50619	DEF6	promoter	1	DEF6 guanine nucleotide exchange factor	0.3	-0.000589962	8
4908	NTF3	promoter	1	neurotrophin 3	0.297348	0.0357142	8
4978	OPCML	promoter	1	opioid binding protein/cell adhesion molecule like	0.29	0.0281991	8
482	ATP1B2	promoter	1	ATPase Na+/K+ transporting subunit beta 2	0.277961	0.0193763	8
5502	PPP1R1A	promoter	1	protein phosphatase 1 regulatory inhibitor subunit 1A	0.267	2.54943	8
113791	PIK3IP1	promoter	1	phosphoinositide-3-kinase interacting protein 1	0.260012	0.114107	8
378884	NHLRC1	promoter	1	NHL repeat containing E3 ubiquitin protein ligase 1	0.243732	0.0275736	8
64236	PDLIM2	promoter	1	PDZ and LIM domain 2	0.24	-0.139082	8
55966	AJAP1	promoter	1	adherens junctions associated protein 1	0.24		8
81493	SYNC	promoter	1	syncoilin, intermediate filament protein	0.230349	0.0388002	8
283554	GPR137C	promoter	1	G protein-coupled receptor 137C	0.22		8
5737	PTGFR	promoter	1	prostaglandin F receptor	0.21	0.0240728	8
3898	LAD1	promoter	1	ladinin 1	0.203751	0.0260139	8
57007	ACKR3	promoter	1	atypical chemokine receptor 3	0.194712	-0.0337779	8
925	CD8A	promoter	1	CD8a molecule	0.190175		8
129080	EMID1	promoter	1	EMI domain containing 1	0.180615	0.00961473	8
130574	LYPD6	promoter	1	LY6/PLAUR domain containing 6	0.18	0.0226634	8
50512	PODXL2	promoter	1	podocalyxin like 2	0.143121	0.0264153	8
4023	LPL	promoter	1	lipoprotein lipase	0.141773	7.91935	8
4496	MT1H	promoter	1	metallothionein 1H	0.134814	13.6746	8
4773	NFATC2	promoter	1	nuclear factor of activated T cells 2	0.112512	0.0178201	8
203190	LGI3	promoter	1	leucine rich repeat LGI family member 3	0.108414	-0.0299512	8
8482	SEMA7A	promoter	1	semaphorin 7A (John Milton Hagen blood group)	0.103819	0.0355472	8
9547	CXCL14	promoter	1	C-X-C motif chemokine ligand 14	0.0980942	0.0674701	8
4886	NPY1R	promoter	1	neuropeptide Y receptor Y1	0.0968714	0.0261963	8
140862	ISM1	promoter	1	isthmin 1	0.06	0.0202809	8
9848	MFAP3L	promoter	1	microfibril associated protein 3 like	0.0335771	0.0452755	8
51760	SYT17	promoter	1	synaptotagmin 17	0.0300379		8
7448	VTN	promoter	1	vitronectin	0.014836	13.5248	8
5816	PVALB	promoter	1	parvalbumin	0	0.0627874	8
146547	PRSS36	promoter	1	serine protease 36	0.4255	0.00549661	8
56977	STOX2	promoter	1	storkhead box 2	0.48283	0.0246714	8
140738	TMEM37	promoter	1	transmembrane protein 37	0.44		8
51085	MLXIPL	promoter	1	MLX interacting protein like	0.464245	-0.0257439	8
4900	NRGN	promoter	1	neurogranin	0.488939	-0.050395	8
146664	MGAT5B	promoter	1	alpha-1,6-mannosylglycoprotein 6-beta-N-acetylglucosaminyltransferase B	0.479623	0.0228101	8
146760	RTN4RL1	promoter	1	reticulon 4 receptor like 1	0.424422		8
307	ANXA4	promoter	1	annexin A4	0.43	0.0826102	8
65055	REEP1	promoter	1	receptor accessory protein 1	0.372869	0.0619514	8
84962	AJUBA	promoter	1	ajuba LIM protein	0.362334	0.0218102	8
54101	RIPK4	promoter	1	receptor interacting serine/threonine kinase 4	0.37	0.0615676	8
335	APOA1	promoter	1	apolipoprotein A1	0.422953	8.29749	9
7851	MALL	promoter	1	mal, T cell differentiation protein like	0.35	0.0235513	9
333926	PPM1J	promoter	1	protein phosphatase, Mg2+/Mn2+ dependent 1J	0.338158	0.0160503	9
1238	ACKR2	promoter	1	atypical chemokine receptor 2	0.312645	0.0217996	9
23308	ICOSLG	promoter	1	inducible T cell costimulator ligand	0.230561	0.0266337	9
155185	AMZ1	promoter	1	archaelysin family metallopeptidase 1	0.190481	0.0194156	9
3574	IL7	promoter	1	interleukin 7	0.171935	0.0216304	9
134285	TMEM171	promoter	1	transmembrane protein 171	0.0529046		9
3753	KCNE1	promoter	1	potassium voltage-gated channel subfamily E regulatory subunit 1	0		9
5919	RARRES2	promoter	1	retinoic acid receptor responder 2	0.41		9
115650	TNFRSF13C	promoter	1	TNF receptor superfamily member 13C	0.46		9
58191	CXCL16	promoter	1	C-X-C motif chemokine ligand 16	0.482381	0.0227403	10
63939	FAM217B	promoter	1	family with sequence similarity 217 member B	0.48	0.0442386	10
58191	CXCL16	promoter	1	C-X-C motif chemokine ligand 16	0.48	0.0227403	10
79412	KREMEN2	promoter	1	kringle containing transmembrane protein 2	0.42	0.0204011	10
120376	COLCA2	promoter	1	colorectal cancer associated 2	0.32		10
962	CD48	promoter	1	CD48 molecule	0.227543	-0.00779949	10
9796	PHYHIP	promoter	1	phytanoyl-CoA 2-hydroxylase interacting protein	0.0900565	0.00986757	10
25849	PARM1	promoter	1	prostate androgen-regulated mucin-like protein 1	0.43	0.27177	10
147645	VSIG10L	promoter	1	V-set and immunoglobulin domain containing 10 like	0.45	0.0121922	10
92304	SCGB3A1	promoter	1	secretoglobin family 3A member 1	0.225595		11
6253	RTN2	promoter	1	reticulon 2	0.149674	0.0249847	11
5570	PKIB	promoter	1	cAMP-dependent protein kinase inhibitor beta	0.37	0.0241063	12
375759	C9orf50	promoter	1	chromosome 9 open reading frame 50	0.43		12
147906	DACT3	promoter	1	dishevelled binding antagonist of beta catenin 3	0.404388		13
85480	TSLP	promoter	1	thymic stromal lymphopoietin	0.293586	0.0268646	13
147906	DACT3	promoter	1	dishevelled binding antagonist of beta catenin 3	0.404388		13
